# Supplementary material for: Mucosal-associated invariant T cells repress group 2 innate lymphoid cells in Alternaria alternata-induced model of allergic airway inflammation
Source: Front Immunol. 2022 Nov 15;13:1005226. doi: 10.3389/fimmu.2022.1005226 (PMC9706205; doi:10.3389/fimmu.2022.1005226)
Supplement: Supplementary Table 1 — List of antibodies used in the study. [file Table_1.xlsx]

## Sheet: antibodies
Antibodies	Source	Catalog Number
Cell fraction of BALF
Anti-CD16/32	BD Pharmingen(clone: 2.4G2)	Cat#553141;RRID:AB_394656
FITC anti-CD45	BioLegend (clone: 104)	Cat#109805;RRID:AB_313442
APC anti-CD3e	BioLegend (clone: 145-2C11)	Cat#100311;RRID:AB_312676
APC-Cy7 anti-CD19	BioLegend (clone: 6D5)	Cat#115529;RRID:AB_830706
BV605 anti-CD11b	BioLegend (clone: M1/70)	Cat#101237;RRID:AB_11126744
PE anti-SiglecF	BioLegend (clone: S17007L)	Cat#155505;RRID:AB_2750234
PE-Cy7 anti-Ly6G	BioLegend (clone: 1A8)	Cat#127617;RRID:AB_1877262
MAIT cell detection
APC-Cy7 anti-CD19	BioLegend (clone: 6D5)	Cat#115529;RRID:AB_830706
APC-Cy7 anti-CD45.2	BioLegend (clone: 104)	Cat#109824;RRID:AB_830789
FITC anti-CD45	BioLegend (clone: 104)	Cat#109805;RRID:AB_313442
PE-Cy7 anti-CD3e	BioLegend (clone: 500A2)	Cat#152313;RRID:AB_2629846
APC-Cy7 anti-TCRb	BioLegend (clone: H57-597)	Cat#109220;RRID:AB_893624
FITC anti-CD44	BioLegend (clone: IM7)	Cat#103006;RRID:AB_312957
APC anti-mouse MR1-tetramer	NIH tetramer core facility	N/A
PE anti-CD45R/B220	BD Pharmingen(clone: RA3-6B2)	Cat#553089;RRID:AB_394619
PE anti-F4/80	BD Pharmingen(clone: T45-2342)	Cat#565410;RRID:AB_2687527
Daed cell exclusion
7-ADD	Immunostep S.L.	N/A
ILC2 detection
APC-Cy7 anti-CD45.2	BioLegend (clone: 104)	Cat#109824;RRID:AB_830789
APC anti-CD45	BioLegend (clone: 104)	Cat#109813;RRID:AB_389210
FITC anti-CD45	BioLegend (clone: 104)	Cat#109805;RRID:AB_313442
PE-Cy7 anti-CD3e	BioLegend (clone: 500A2)	Cat#152313;RRID:AB_2629846
PE anti-ST2	BioLegend (clone: DIH9)	Cat#145304;RRID:AB_2561915
BV605 anti-ST2	BD Pharmingen (clone: DIH9)	Cat#145323;RRID:AB_2860703
Pacific Blue anti-Thy-1 (CD90.2)	BioLegend (clone: 53-2.1)	Cat#140305;RRID:AB_10645335
BV510 anti-Thy-1 (CD90.2)	BioLegend (clone: OX-7)	Cat#202335;RRID:AB_2562643
APC anti-Thy-1 (CD90.2)	BioLegend (clone: 53-2.1)	Cat#140312;RRID:AB_10640728
Anti-CD16/32	BD Pharmingen (clone: 2.4G2)	Cat#553141;RRID:AB_394656
Lineage markers
Biotin anti-F4/80	BioLegend (clone: BM8)	Cat#123105;RRID:AB_123105
Biotin anti-Gr-1	BioLegend (clone: RB6-8C5)	Cat#108403;RRID:AB_313368
Biotin anti-CD11c	BioLegend (clone: N418)	Cat#117303;RRID:AB_313772
Biotin anti-FceRIa	BioLegend (clone: MAR-1)	Cat#134303;RRID:AB_1626100
Biotin anti-CD19	BioLegend (clone: 6D5)	Cat#115503;RRID:AB_313638
Biotin anti-CD8a	BioLegend (clone: 53-6.7)	Cat#100703;RRID:AB_312742
Biotin anti-CD11b	BioLegend (clone: M1/70)	Cat#101203;RRID:AB_312742
Biotin anti-Ter119	BioLegend (clone: Ter-119)	Cat#116203;RRID:AB_313704
Biotin anti-CD4	BioLegend (clone: L3T4,T4)	Cat#100507;RRID:AB_312710
Biotin anti-CD3e	BioLegend (clone: 145-2C11)	Cat#100303;RRID:AB_312668
Biotin anti-CD5	BioLegend (clone: 53-7.3)	Cat#100603;RRID;AB_312732
Biotin anti-NK1.1	BioLegend (clone: PK136)	Cat#108703;RRID;AB_313390
Streptavidin FITC	BD Pharmingen	Cat#554060;RRID:AB_10053373
Surface markers for ILC2s and MAIT cells
Pacific Blue anti-Sca-1	BioLegend(clone: D7 )	Cat#108119;RRID:AB_493274
PE anti-CD25	BioLegend(clone: PC61)	Cat#102008;RRID:AB_312857
PE-CF594 anti-CD279 (PD-1)	BD Pharmingen(clone: RMP1-30)	Cat#566833;RRID:AB_2869892
PE-Cy7 anti- KLRG1	BioLegend(clone: 2F1/KLRG1)	Cat#138416;RRID:AB_2561736
PE anti-CD275 (ICOSL)	BioLegend(clone: HK5.3)	Cat#107405;RRID:AB_2248797
BV421 anti-CD278 (ICOS)	BD Pharmingen(clone: 7E.17G9)	Cat#564070;RRID:AB_2738576
PE-CF594 anti-CD274 (PD-L1)	BD Pharmingen(clone: MIH5)	Cat#567032;RRID:AB_2870014
Isotype control IgG
PE Rat IgG2bk	Miltenyi Biotec (clone: ES26-5E12.4)	Cat#130-102-663
PE-CF594 Rat IgG2aλ	BD Pharmingen (clone: A95-1)	Cat#562308;RRID:AB_11154420
PE-CY7 Sysirian Ham IgG	eBioscience	Cat#25-4914-82;RRID:AB_470205
BV421 American Ham IgG	BD Pharmingen (clone: 7E.17G9)	Cat#564070;RRID:AB_2738576
Blocking antibodies and isotypr IgG
Rat IgG2a isotype control	BioXCell (clone: 2A3 )	Cat#BE0089;RRID:AB_1107769
Rat IgG2b isotype control	BioXCell (clone: LTF-2)	Cat#BE0090;RRID:AB_1107780
Anti-PD-1	BioXCell (clone: 29F.1A12)	Cat#BE0273;RRID:AB_2687796
Anti-PD-L1	BioXCell (clone: 10F.9G2)	Cat#BE0101;RRID:AB_10949073
Anti-ICOSL	BioXCell (clone: HK5.3)	Cat#BE0028;RRID:AB_1107566
Anti-IFN-g	eBioscience (clone: XMG1.2)	Cat#16-7311-81;RRID:AB_469242
Rat IgG1 kappa Isotype control	eBioscience (clone: eBRG1)	Cat#16-4301-81;RRID:AB_470153
Immunofluorescence
Anti-GATA-3 mouse IgG1, κ	Nichirei (clone: L50-823)	Cat#418201
Anti-CD3 Rabbit monoclonal	NIchirei (clone: SP7)	Cat#413591
Goat anti-Rabbit IgG (H+L) Cross-Adsorbed Secondary Antibody, Alexa Fluor 488	Thermo Fisher (Polyclonal)	Cat#A-11008;RRID:AB_143165
Goat anti-Mouse IgG (H+L) Cross-Adsorbed Secondary Antibody, Alexa Fluor 568	Thermo Fisher (Polyclonal)	Cat#A-11004;RRID:AB_2534072
SlowFade Diamond Antifade Mountant with DAPI	ThermoFischer	Cat#S36973
