# Supplementary material for: Mucosal-associated invariant T cells repress group 2 innate lymphoid cells in Alternaria alternata-induced model of allergic airway inflammation
Source: Front Immunol. 2022 Nov 15;13:1005226. doi: 10.3389/fimmu.2022.1005226 (PMC9706205; doi:10.3389/fimmu.2022.1005226)
Supplement: Supplementary Table 2 — Table summarizing DEG between MAIT cells from different sources. Most significant genes related to the suppressive activity of MAIT cells are shown with Log2 (FC) and adjusted P values. Other significant DEG between the groups are listed. [file Table_2.xlsx]

## Sheet: WT day 0 vs Va19 day 0 
	log2FoldChange	adjusted P	GeneSymbol
	-2.63636	1.66e-07	Mc1r
	-2.54918	3.05e-06	4930435F18Rik
	-2.51058	6.4e-07	A730032A03Rik
	-2.48264	1.05e-05	Olfr1445
	-2.33825	4.74e-11	Gm9042
	-2.29087	0.000115927	Gm29721
	-2.26357	0.000534421	Tmem54
	-2.23476	5.98e-06	Fam83f
	-2.22509	0.000279604	Traj2
	-2.20162	2.11e-18	Plekhg1
	-2.19423	4.9e-07	Gm47283
	-2.19016	8.85e-13	Cysltr1
	-2.17985	0.000644923	7330423F06Rik
	-2.15799	0.000459914	Traj7
	-2.1518	4.53e-05	Gm8850
	-2.13053	0.000344356	Gm43598
	-2.12262	0.000648718	Trim7
	-2.09822	0.000416556	Apoa1
	-2.0728	0.000800846	Npm2
	-2.06694	0.00114351	Gm28294
	-2.05665	2.09e-06	4930403P22Rik
	-2.05611	0.000402362	Gm48632
	-2.05264	5.2e-06	Gm48986
	-2.03613	4.53e-05	Mpo
	-2.0191	0.000329303	1700023F06Rik
	-2.01196	0.00152105	Traj3
	-1.99689	0.00149392	Gm49706
	-1.99317	0.00235158	Lman1l
	-1.98818	7.28e-06	Ppfia4
	-1.98478	0.00170126	Gm23094
	-1.98167	1.91e-05	Gm44013
	-1.95479	0.00245292	Cd164l2
	-1.94793	1.62e-06	Ablim3
	-1.93258	3.48e-05	AC142100.3
	-1.93134	3.97e-05	Olfr60
	-1.92086	1.49e-05	Traj6
	-1.91975	1.54e-09	Gm38070
	-1.91207	0.00487073	Sftpc
	-1.90312	0.000752465	Kcnh4
	-1.90072	0.0040716	Nlgn3
	-1.89808	0.00020835	1700012D16Rik
	-1.89709	3.15e-07	A530083M17Rik
	-1.89648	0.000233004	Traj22
	-1.88199	0.0045859	Traj21
	-1.88123	0.000754708	Gm13868
	-1.87704	3.1e-05	Gm11737
	-1.87622	0.000821619	Gm30373
	-1.8506	0.00414857	Gm47322
	-1.84096	1.07e-06	Stab1
	-1.8405	0.00340953	Fes
	-1.84017	2.48e-05	Gm15530
	-1.83802	0.00219695	Cstad
	-1.83771	0.00600773	Gm42717
	-1.82474	1.86e-07	Gm37607
	-1.82023	0.00110591	Icam5
	-1.81762	1.95e-06	Cd68
	-1.81497	0.00427762	Cplx3
	-1.80495	0.00288829	Gm47345
	-1.802	0.00015967	Thbs3
	-1.80034	0.00818037	Rag1
	-1.79566	0.00199212	4930404N11Rik
	-1.78848	2.71e-05	9130230L23Rik
	-1.78774	0.00416526	Zfp469
	-1.78641	0.0022507	Stoml3
	-1.78015	0.00172143	C4a
	-1.77041	0.00417707	D430018E03Rik
	-1.76513	0.000244841	Traj9
	-1.76018	0.00163605	Gm13423
	-1.75922	0.00833438	9230106D20Rik
	-1.75642	7.86e-05	Gm20219
	-1.75559	3.6e-08	Stab2
	-1.75102	0.00253547	Gm8463
	-1.73524	0.000233004	Iqch
	-1.73208	0.0061449	Gm29358
	-1.72795	0.00482477	Mroh7
	-1.72069	0.000131549	Xlr4e-ps
	-1.71738	9.48e-05	Gm43274
	-1.71557	0.00170488	Gm5608
	-1.7155	0.000717799	Gm12366
	-1.7105	0.00414857	Mybpc3
	-1.70979	0.00627103	Gm27048
	-1.70765	0.0135351	Capn11
	-1.69928	1.8e-05	Gm4761
	-1.69791	0.0176365	1700008O03Rik
	-1.69616	0.00138905	Cdc42bpb
	-1.69138	0.0135243	Traj15
	-1.69021	0.000107352	Adgrg3
	-1.68937	0.00120655	Nacad
	-1.68003	0.00240771	Kif26b
	-1.6794	0.000439358	Nnmt
	-1.67473	1.31e-06	Dnah17
	-1.67176	0.000376082	Gm44086
	-1.67086	0.000267597	A130023I24Rik
	-1.66799	0.00688656	Gm42514
	-1.66699	1.12e-06	Gm39041
	-1.66637	0.0235623	Gm18310
	-1.66537	0.0059901	Myrf
	-1.66505	0.018705	Armc4
	-1.66281	0.0175372	Plxnb3
	-1.66099	0.0059824	Cdh23
	-1.65804	0.000195908	Gm47127
	-1.6565	0.00364211	9530056E24Rik
	-1.65543	0.00158327	Tnxb
	-1.65376	0.000157965	Gm48958
	-1.65125	0.0111106	A930038B10Rik
	-1.64719	0.0116333	Slc2a2
	-1.64631	0.0172337	Traj4
	-1.64197	0.00142882	Gm42571
	-1.64133	4.53e-05	Gm38235
	-1.64122	0.00628157	4833422M21Rik
	-1.63778	0.000548958	Vmn2r96
	-1.63675	0.0139287	Gm36752
	-1.63662	0.00152498	Gm45342
	-1.6299	0.00398315	Gm16271
	-1.62924	0.00443417	Hpn
	-1.62466	0.00120965	1700028N14Rik
	-1.6236	0.00110421	Gm48718
	-1.62197	0.00867802	2810428J06Rik
	-1.62085	0.00340763	Adra2a
	-1.61957	0.00208906	1700094M23Rik
	-1.61833	0.00946578	4632418H02Rik
	-1.61163	0.00666545	Gm42979
	-1.6089	0.00583923	Gm37226
	-1.60761	2.53e-05	Col20a1
	-1.60679	1.47e-05	Gm44695
	-1.60418	0.000352968	Trim16
	-1.6032	3.17e-06	Lsmem1
	-1.60124	0.000416828	Atcayos
	-1.59991	0.00635568	Gm42866
	-1.59913	0.028108	Gm4566
	-1.59621	0.0101672	Fgd5
	-1.58983	0.0028496	Rhbdf1
	-1.58941	4.9e-07	Gas2l3
	-1.58915	0.0325232	Slc15a2
	-1.58698	3.26e-06	Plagl1
	-1.58675	3.97e-05	Apol8
	-1.58426	7.27e-05	Gm37039
	-1.57871	0.000619669	Gm17103
	-1.57746	0.000648718	Gm44083
	-1.57535	0.0103758	Gm48935
	-1.5736	0.000295522	Gm50008
	-1.5713	0.0193855	Ropn1l
	-1.5667	0.0173318	Olfr221
	-1.56479	0.0164219	Traj12
	-1.56391	0.00487073	Efcab8
	-1.56213	0.000558607	Gm36862
	-1.55929	1e-05	Trpm6
	-1.55773	0.0338828	Ehd2
	-1.55733	0.0097749	Htra4
	-1.55324	0.0122806	Gm44331
	-1.55316	0.0116221	4931423N10Rik
	-1.55237	0.00725329	Myh3
	-1.54908	0.0212584	Mill2
	-1.54559	0.00650286	Gm37215
	-1.54502	0.016794	Mir132
	-1.54253	0.0266607	Tmem240
	-1.54081	0.00100243	Hecw2
	-1.53919	0.00197342	Gm19514
	-1.53852	0.0332829	Nek5
	-1.53717	6.94e-05	C430019N01Rik
	-1.52657	0.00079449	Gm614
	-1.52483	0.000185018	Zfp57
	-1.52458	0.00837374	BC051537
	-1.52015	4.56e-06	Gm42819
	-1.51666	0.000667474	Gm28229
	-1.51515	0.000250244	Gm43813
	-1.51487	0.0210842	2610528A11Rik
	-1.5141	0.00159881	Fam161a
	-1.51238	6.36e-07	B3galt2
	-1.51035	7.28e-06	Grhl1
	-1.50745	0.000279604	Atp6v0a1
	-1.50722	0.0300171	Rsph6a
	-1.50443	0.00126346	Dnajc12
	-1.50348	0.00624583	9930120I10Rik
	-1.49982	0.00325206	C230066G23Rik
	-1.4979	0.0188923	Gm43339
	-1.49705	0.0409442	4933430I17Rik
	-1.49698	0.00104721	Gm18811
	-1.49676	0.00191614	Gm5244
	-1.4963	0.00541537	Gm43323
	-1.49613	0.0167517	Chrm4
	-1.49415	0.000196864	Zfp651
	-1.48533	0.0374888	Fgf8
	-1.48348	0.00641172	Gm42908
	-1.47706	0.0373433	Cabp1
	-1.47608	0.00264015	Gm26890
	-1.47606	5.73e-06	Gm15337
	-1.47443	0.0408086	Myoc
	-1.47145	0.00892921	Gm15344
	-1.47117	0.00960069	Mfrp
	-1.47102	0.0014046	Lrrn2
	-1.46902	0.00414793	P4ha3
	-1.46776	0.0450682	Grhl3
	-1.46751	0.0354073	Gm25889
	-1.46689	8.09e-05	Kcnmb4
	-1.4611	0.00890436	Gm10804
	-1.46036	3.1e-05	Evi5
	-1.45731	0.00335966	Gm44704
	-1.45724	0.041956	Gm13415
	-1.45672	0.000170784	Myo15
	-1.45586	0.047899	Ephx3
	-1.44971	0.00472844	Gm44835
	-1.44781	0.00604348	Gm43412
	-1.44478	0.0463643	AC149054.1
	-1.44084	0.0045981	Gm37390
	-1.43739	0.0319171	Gm44931
	-1.4371	0.00875168	Gm45719
	-1.43652	3.04e-05	AC122442.1
	-1.4358	0.0464418	Tmem132b
	-1.4356	0.00126107	Gm19040
	-1.42927	0.000235482	Ing4
	-1.42851	0.0124739	Gm44153
	-1.4236	0.0211356	9330161L09Rik
	-1.42339	0.0371783	Gm15666
	-1.41985	0.00946578	Gm43275
	-1.41962	0.0371783	Gm48591
	-1.41915	0.00110591	Samd4
	-1.41671	0.0356219	AC126031.4
	-1.41626	0.032685	Tmprss6
	-1.41494	0.00110591	Gm44834
	-1.41382	0.0316423	Gm11980
	-1.41369	5.82e-05	Sestd1
	-1.41031	0.0208671	Zmynd15
	-1.40959	0.000172855	Gm43844
	-1.40869	0.0380127	Kcnq2
	-1.4083	8.15e-05	Abi3bp
	-1.40813	0.0188923	Gm37447
	-1.40619	0.00149392	Mir5125
	-1.40613	0.00017961	L3mbtl1
	-1.40368	0.01652	Gm48621
	-1.40174	0.000437181	Arnt2
	-1.40149	0.00257785	Gm8288
	-1.39997	0.00703501	Fer1l5
	-1.39932	0.000574144	Aoc2
	-1.39896	0.028231	Gm43912
	-1.3957	0.0487064	Gm26792
	-1.3947	0.000166779	Gm10933
	-1.39387	0.0408086	Prph
	-1.39022	0.0136837	Gm37019
	-1.38866	0.00833438	Mfsd2b
	-1.38682	0.00110563	Mtmr7
	-1.38537	0.0290443	Rskr
	-1.38242	0.0489106	Mss51
	-1.38195	0.000384632	Gm19327
	-1.38061	8.09e-05	Gm42572
	-1.37924	0.0408086	Gm49215
	-1.37744	0.00175154	Slc15a3
	-1.37362	0.0462221	Gm43702
	-1.37183	0.0269125	Khdrbs3
	-1.37154	0.00880667	Bicdl2
	-1.37024	0.00089333	Gm37529
	-1.36594	0.000787651	St6galnac6
	-1.36291	0.0219564	Slc9a2
	-1.36075	0.00802661	Gm10605
	-1.3584	0.0131835	Gm37368
	-1.35788	0.0162066	Gm29994
	-1.35745	0.0309524	Msantd1
	-1.35491	0.0370743	1700102P08Rik
	-1.34936	0.0445533	Gm20139
	-1.34875	2.8e-05	Xlr4c
	-1.34538	0.0264576	Cfap53
	-1.34432	0.0290405	Epha2
	-1.34263	0.000434812	Il17rc
	-1.33996	2.71e-05	Mpp7
	-1.33716	0.00103121	Gm37677
	-1.33686	0.0162961	Fam227a
	-1.33598	0.0243125	Gdf9
	-1.33566	0.00117457	Gm43707
	-1.33469	0.00120655	Ppp4r4
	-1.33356	0.027323	Ghdc
	-1.33317	0.00414857	Gm43597
	-1.33247	0.042681	Gm9754
	-1.32793	0.000329866	Oasl2
	-1.32712	0.00139402	Rhobtb1
	-1.32705	0.0260237	Gm43167
	-1.32578	0.00749184	Lat2
	-1.32515	0.0181837	4930597L12Rik
	-1.32065	0.000736781	Xlr4b
	-1.32048	0.00224955	Gm37733
	-1.3175	1.2e-05	Il1r1
	-1.31745	0.000108994	Plcb4
	-1.31682	0.00158327	D430013B06Rik
	-1.3162	0.000384632	Calca
	-1.31306	0.00270376	Fnip2
	-1.31288	0.0292155	Gm42031
	-1.31132	0.0247253	Gm42735
	-1.30921	0.000380932	Gm38220
	-1.3065	0.00538127	Zfp948
	-1.3026	0.0343488	Gm15971
	-1.3013	0.0423008	Gm15789
	-1.30091	0.0498711	Ttc21a
	-1.29868	0.0370505	Gm44937
	-1.29805	0.00431064	6820402A03Rik
	-1.29787	0.00705301	Gm43237
	-1.29322	0.000217777	Gm43753
	-1.2905	0.00868909	6720464F23Rik
	-1.29037	0.00700704	Fbxl2
	-1.28952	0.0419825	Slc9a5
	-1.28655	0.0274981	Slc4a3
	-1.28583	0.00110094	Gm43682
	-1.28561	0.0102288	Apoe
	-1.28546	0.04291	Gm38374
	-1.28503	0.0224709	Slc8a2
	-1.28312	0.000184462	Adam8
	-1.28293	0.017481	Gm25106
	-1.2828	0.00600375	Trim69
	-1.28234	0.00137309	Trim72
	-1.2817	0.0358792	Gm43681
	-1.27697	0.0188584	Gm44152
	-1.2714	0.0487064	Tdrd9
	-1.27093	0.00487073	Gm37101
	-1.26865	0.0212973	Gm43924
	-1.26846	0.0493681	Ddn
	-1.26658	0.00614809	Gzmc
	-1.26624	0.0376103	Gm45294
	-1.25899	0.0208362	Tigd3
	-1.25757	0.0269447	Ampd1
	-1.25569	0.0340014	Tmem44
	-1.25283	0.00167104	Sptb
	-1.25075	0.0141639	Gm48314
	-1.24909	0.0237787	Ctsf
	-1.24802	0.00875168	Cdh10
	-1.2474	0.0260184	Gm48796
	-1.246	0.0125043	AC121603.1
	-1.2454	0.000295522	Gm10800
	-1.24497	0.00235289	Plxdc1
	-1.24329	0.034885	P4htm
	-1.24175	0.0335267	Gm21887
	-1.23955	0.0474272	Map3k19
	-1.23917	0.00748871	AC109152.1
	-1.23862	0.0351913	Cspg5
	-1.23588	0.00307218	Tmem29
	-1.23551	0.00324137	Slc35b2
	-1.23435	0.0144902	Gm12568
	-1.23417	0.041431	Spred3
	-1.23309	0.00595368	Gm21738
	-1.22982	0.000251024	Slc41a2
	-1.22862	0.00913188	Sdcbp2
	-1.22846	0.000271288	Gabbr1
	-1.2259	0.046671	Gm16570
	-1.22363	0.00529128	Tnnt3
	-1.22332	0.0386968	Gm15712
	-1.22205	0.00591932	Adam30
	-1.22142	0.0478166	Gm38365
	-1.22114	0.00117537	Gm43788
	-1.2148	1.38e-05	Mast4
	-1.21372	0.0359341	Fmnl2
	-1.21332	0.027323	Sag
	-1.2112	0.0348322	8430406P12Rik
	-1.20981	0.0141692	Gm47773
	-1.20946	0.0383007	Gm37978
	-1.20428	0.000973369	Il17rb
	-1.20294	0.0316423	Gm38336
	-1.20253	0.0103914	Ctnnal1
	-1.20226	0.0310246	Wdr46-ps
	-1.2016	0.0110208	Gm38082
	-1.19789	0.0287492	Gm14239
	-1.1978	0.0218489	Gm42449
	-1.19486	0.0274002	Olfr1444
	-1.19474	0.0386298	Mgll
	-1.19113	0.0258908	Gm10571
	-1.18876	0.00543296	Il17f
	-1.18853	0.0259271	Gm37718
	-1.1884	0.0429826	AC154542.1
	-1.18737	0.0474272	Gm28289
	-1.1841	0.0309524	4930550C14Rik
	-1.1834	2.85e-05	Kcnq1ot1
	-1.18173	0.0246193	Fosl1
	-1.18078	0.000607016	5830444F18Rik
	-1.18065	0.0130906	Gm20682
	-1.18009	0.00408047	BC024978
	-1.17898	0.0446324	Gm8574
	-1.17853	0.0286702	Gm38386
	-1.17607	0.00016661	Arl5b
	-1.17571	0.00139402	Hmgb1-ps8
	-1.17248	0.0211365	Gm15787
	-1.16898	0.000471311	Palld
	-1.16814	4.8e-05	Miat
	-1.16636	0.0170254	Gm12258
	-1.15963	0.0235542	Ypel1
	-1.15922	0.0119779	Gm44091
	-1.15821	0.0130421	Gm42986
	-1.15388	0.0211668	9430087J23Rik
	-1.14643	0.000461462	Gm10722
	-1.14609	0.0323504	Fth-ps2
	-1.14473	0.0397541	Gm44033
	-1.1441	0.00149218	Gm12940
	-1.1414	0.0331353	Fam209
	-1.1403	0.00891932	Gm37084
	-1.13737	0.0312889	Trim3
	-1.13642	0.00463556	Rprd1a
	-1.13367	0.0123897	Nek6
	-1.13296	0.00120655	Tmem156
	-1.12773	0.00240771	Gm44667
	-1.12645	0.00517644	Cxcl2
	-1.12625	0.0373433	Gm42907
	-1.12454	0.0372443	Pick1
	-1.12431	0.00477694	Pde11a
	-1.11999	0.0190425	Itga2b
	-1.11911	0.00600375	Gm43364
	-1.11615	0.0310246	Gm47798
	-1.11377	0.0328943	Nim1k
	-1.1134	0.00251374	5330406M23Rik
	-1.11067	0.00127154	Hpgds
	-1.11021	0.00414857	Map1b
	-1.10971	0.00672138	Gm37510
	-1.10761	0.00270376	Gm47664
	-1.1067	0.0185332	2510017J16Rik
	-1.10414	0.0391392	Fam83g
	-1.10335	0.00089333	Slc22a15
	-1.09876	0.0407584	Mir22hg
	-1.09751	0.0285452	Gm47588
	-1.09359	0.0379041	Mtfr2
	-1.09214	0.00318504	2022-03-03
	-1.08889	0.00172842	Kdm6b
	-1.08584	0.0123949	Gm37642
	-1.08312	0.047899	Gm43176
	-1.0809	0.018705	Rccd1
	-1.08016	0.0469365	Gm38292
	-1.0785	0.0243742	D030028A08Rik
	-1.07659	0.00197027	Mbtd1
	-1.07636	0.0116333	Gm42820
	-1.07481	0.0295735	Srxn1
	-1.07187	0.0299152	Ank2
	-1.06799	0.00296469	Fbxl18
	-1.06789	0.0128788	Gm16638
	-1.06762	0.0423008	E330034L11Rik
	-1.06407	0.000441965	Xlr4a
	-1.06162	0.0204623	Gm28187
	-1.05842	0.0201582	Cystm1
	-1.0565	0.00111981	Psd3
	-1.05282	0.032529	1700029H14Rik
	-1.05021	7.11e-05	Gm37728
	-1.04964	0.0121702	Gm37420
	-1.04963	0.00590302	Synj2
	-1.04924	0.0358792	Gm43379
	-1.04813	0.00079449	Tiam1
	-1.04627	0.0190425	Mrps6
	-1.0456	0.000897931	Rabgef1
	-1.04331	0.00253547	Tnfrsf10b
	-1.0399	0.00340763	Fam214b
	-1.03721	0.0110534	Tmem63b
	-1.03708	0.00630177	Ralgps1
	-1.03669	0.0189568	Gm47657
	-1.03575	0.0208362	Znf41-ps
	-1.03434	0.0157732	Acad10
	-1.03237	0.0455784	Gm43775
	-1.02986	0.0464418	Gm47963
	-1.02739	0.0022983	Osbpl3
	-1.02484	0.00794715	Tnfsf11
	-1.02451	0.0188727	Gm42748
	-1.02408	0.0195655	Col11a2
	-1.02285	0.0131835	Gm37472
	-1.02188	0.00586542	Gm42611
	-1.02117	0.000800846	Myo5a
	-1.01992	0.0120777	Gm49553
	-1.01857	0.00450181	Atrnl1
	-1.01489	0.0116287	Adam12
	-1.01482	0.0230606	Pomk
	-1.0133	0.0135243	Gm37772
	-1.01303	0.00890436	Tom1
	-1.0126	0.0264736	Qtrt1
	-1.01191	0.015872	Nphp4
	-1.00743	0.0244873	Npnt
	-1.00726	0.000791915	E430014B02Rik
	-1.00266	0.0221841	Gm49971
	-1.00144	0.0311601	Gm37645
	1.00209	0.000201989	Gm9625
	1.0031	0.0484647	Zfp712
	1.01322	0.0240862	Gm1840
	1.01542	0.000106121	Ipcef1
	1.01632	0.00223667	Tor4a
	1.01863	0.031712	Ttl
	1.01876	0.000122147	Gm24407
	1.01889	0.0115529	Tuba1a
	1.01966	0.000663901	Myb
	1.02134	0.000773319	Gimap1
	1.02234	0.00117457	Scd2
	1.02524	0.0435091	Bambi
	1.02558	0.0181266	Lamtor5
	1.02662	0.00632009	Ifi208
	1.02923	1.31e-05	Scarna2
	1.02941	0.0279435	Limk1
	1.03402	0.00117108	Sla2
	1.03483	0.000107352	Ugcg
	1.03605	0.000791804	Gm13680
	1.03629	0.00039426	1700017B05Rik
	1.03652	0.0327404	Ldhb
	1.03739	0.00988705	Tysnd1
	1.0413	0.01652	Zfp553
	1.04189	0.0104802	Gm8451
	1.04246	0.00233779	Snord104
	1.04326	0.00648413	Tm6sf1
	1.04398	0.000581574	Pik3ip1
	1.04412	0.000568095	Mctp2
	1.0451	0.0155912	Zbtb45
	1.04615	2.58e-05	Rps16-ps2
	1.04749	0.0457633	Hist1h2ai
	1.05046	0.00445921	Oas3
	1.05268	0.00878912	Slc36a1
	1.05334	0.00186955	Gm6274
	1.05455	0.00545484	Clec2d
	1.05481	0.0372443	Sox4
	1.05984	0.000107352	Gm25291
	1.06016	0.0247552	Gm22786
	1.06081	0.000211929	Ybx3
	1.06153	0.0162682	Gm25989
	1.06275	0.000542959	Cd27
	1.06325	0.00191614	Fam111a
	1.06504	0.0114203	Zbtb18
	1.06618	0.0279435	Rnu3b1
	1.06747	0.00384551	Hspd1-ps3
	1.06848	0.016739	Gm25360
	1.06921	0.0372647	Cbr1
	1.07006	0.0480266	Nlgn2
	1.07055	0.000553704	Gm25395
	1.07092	0.000889443	Gm23935
	1.07372	0.0145206	Fam222a
	1.07638	1.2e-05	Gm10275
	1.07639	0.0408086	Gm23143
	1.08032	0.00158327	Lpcat4
	1.08049	0.00405931	Bbc3
	1.08187	0.0352836	Rsad1
	1.08369	0.0018278	Carhsp1
	1.0837	0.0110432	Gm11826
	1.08406	0.00057964	Gm23245
	1.08609	0.0372443	Wdr83
	1.09001	0.00548218	Tgds
	1.0901	0.000196864	Bicdl1
	1.09104	0.0230305	Crls1
	1.09487	0.0358215	Gm23287
	1.09627	0.00165566	Frat1
	1.09849	0.0439237	Gzf1
	1.09937	0.0421527	Gpr55
	1.10233	0.0256621	C330011M18Rik
	1.10267	0.00635568	Gm26035
	1.1029	3.62e-05	Ifi209
	1.10293	0.000127139	Gm26165
	1.10301	0.000122147	Gm22513
	1.10443	0.0004087	Tmem38b
	1.10615	0.00499169	Rpl18-ps2
	1.11039	0.00327475	Fam118a
	1.11113	0.00472081	Phf13
	1.1114	0.00599249	Crebl2
	1.11214	0.000122147	Gramd4
	1.11609	0.0137812	Nanos1
	1.11793	0.00779962	Gm9294
	1.11894	0.0372443	Dnajc25
	1.1192	3.05e-06	Snora73b
	1.12048	0.00101868	Gm23639
	1.12112	0.000667474	Hsdl1
	1.1228	0.000190226	Ighm
	1.12399	0.000294898	Casp2
	1.12404	0.0154674	Exosc4
	1.12511	3.08e-05	Tsc22d3
	1.12582	0.0162572	Fads1
	1.12754	0.00141607	Hist1h3e
	1.12939	0.00293465	Snora41
	1.12945	0.0170716	Gm10704
	1.13008	0.000184462	Snord8
	1.13146	0.00155595	Ptpn12
	1.13255	0.00110563	Scarna3a
	1.13489	7.16e-05	Dnajc9
	1.13565	0.0487815	Hist1h2ac
	1.13715	0.0275619	Psmb9
	1.14	4.95e-05	Arsb
	1.14109	6.49e-06	Klf2
	1.14199	0.00157583	Gm9770
	1.14461	0.00110563	Fam169b
	1.14507	0.000397927	Rhob
	1.14664	0.000435712	Gpd1l
	1.14669	0.0152273	Snora5c
	1.14785	0.000275361	Cdc25b
	1.15314	0.0340664	Trbv15
	1.15517	2.68e-05	Snhg20
	1.15791	0.00445921	n-R5s193
	1.15885	0.0371783	Cpox
	1.15897	0.0230743	Gm26225
	1.15903	0.00031412	Gm25492
	1.15964	5.93e-05	Acp5
	1.15989	0.00414857	n-R5s136
	1.16035	5.96e-05	Gimap6
	1.16173	2.2e-05	Snora73a
	1.16218	3.55e-06	Lyst
	1.16249	0.0154888	Prune1
	1.16381	0.000941408	n-R5s194
	1.16431	5.06e-06	Gm24270
	1.16946	7.32e-05	Cog1
	1.17124	0.028499	Gm22581
	1.17191	0.00318504	Taf6
	1.17358	0.0121593	Plod1
	1.17367	0.000288528	Gm24305
	1.17425	0.000435712	Gm19585
	1.17445	5.01e-05	Abcb1a
	1.17737	0.0223734	Hist1h2bh
	1.17752	4.94e-07	Hspa1b
	1.17836	0.000150217	Gm24119
	1.18296	0.0353373	Sh3tc1
	1.19243	4.4e-05	Ncapd2
	1.19297	0.0435923	Cdca8
	1.19382	0.0010409	Gm25911
	1.1981	8.5e-06	Scarna6
	1.19828	0.00155883	Pycr2
	1.19859	0.000654422	Snora34
	1.19958	0.000344356	Hist1h4c
	1.20288	6.44e-05	Cd7
	1.20396	3.51e-06	Irf2bpl
	1.20422	0.0151769	Slc26a11
	1.20906	0.00102403	Hist4h4
	1.20926	0.000107352	Tuba1b
	1.21045	0.000787832	Gm22486
	1.21299	0.00543296	Baiap3
	1.21783	0.000510105	Cd8b1
	1.21866	0.00214307	Fam78a
	1.21926	5.17e-05	Cmah
	1.22188	0.0170254	St8sia6
	1.2247	0.000398246	Gm24187
	1.22689	0.000726689	Sh2d3c
	1.22815	0.00153349	n-R5s151
	1.22935	0.000177115	Cenpe
	1.23273	0.00057964	Ncald
	1.23328	0.0318931	Emid1
	1.23492	0.000153934	Serpinb6b
	1.23722	0.00117337	Aff3
	1.23725	8.72e-05	Rn7s6
	1.23728	0.0211668	Gm6368
	1.23794	0.0193472	Gm11346
	1.23925	0.00470627	Hopx
	1.24377	0.000607016	n-R5s118
	1.2447	0.0319366	n-R5s109
	1.24558	1.43e-05	Gm25788
	1.2457	0.000384632	Hist1h4h
	1.24585	0.00566756	AI837181
	1.24771	1.15e-06	Dtx1
	1.24814	0.00117457	Gm23297
	1.24841	1.45e-05	Gm26448
	1.24913	0.0365272	Zfyve28
	1.25096	0.0305213	Hgh1
	1.25257	5.98e-06	Ttyh3
	1.25414	3.43e-05	Snhg4
	1.25467	0.031712	Gm5837
	1.25525	0.000360946	Gm25636
	1.25741	0.00021683	Cst7
	1.25825	0.0121931	Supt4b
	1.26041	0.00875168	Gm11223
	1.26398	0.0455784	Gm6851
	1.26491	0.00418093	Tspyl3
	1.26856	0.0358792	Gm17300
	1.2693	6.45e-06	Gm25835
	1.27068	0.000581574	Gm26387
	1.27835	4.95e-05	Snora78
	1.2809	2.73e-06	Gm23442
	1.28709	0.000883933	Hist1h2bc
	1.28848	0.0417214	Ifi27l2a
	1.29538	1.2e-05	Cables1
	1.29625	0.00897224	Hist1h4k
	1.29769	0.00641172	Ticrr
	1.2998	0.00558494	Thap11
	1.30202	0.0140737	Casp4
	1.30433	0.00539394	Hist1h1a
	1.30872	0.00650519	Entpd1
	1.31037	7.92e-05	Dag1
	1.31161	1.34e-06	Spock2
	1.31228	0.0154674	Cxxc5
	1.31275	0.00222656	Hist1h2af
	1.31393	0.00197027	Art4
	1.31759	0.0165881	Rgs16
	1.31949	0.0374856	Pctp
	1.32231	0.000910681	Scarna3b
	1.32975	6.94e-05	Irf2bp1
	1.33417	0.0331915	Tbc1d16
	1.33424	0.0292155	Cdc20
	1.33746	0.00951175	Gm23136
	1.34478	0.000233004	n-R5s56
	1.34671	4.44e-07	Gimap3
	1.34783	0.0231836	Them6
	1.35323	0.000523741	Stmn1
	1.35454	2.48e-05	Snora17
	1.36043	0.000122567	Pacsin1
	1.36404	2.71e-05	Snora30
	1.36425	0.013811	Gm24507
	1.367	5.85e-05	Ccr5
	1.36706	0.00535006	Adh1
	1.37023	0.00232732	Rnu1b6
	1.37189	0.000189473	n-R5s33
	1.37198	2e-06	Top2a
	1.37367	0.0103198	Mcat
	1.37385	9.45e-05	Gbp3
	1.37511	0.000157965	Hist1h1e
	1.37514	0.00561046	Mis18bp1
	1.37862	7.1e-06	Gm22068
	1.37878	0.000150426	Gm24950
	1.38027	0.0455784	Gm17383
	1.38786	8.63e-09	Lef1
	1.38906	1.26e-06	S1pr4
	1.39498	1.11e-05	Ccr7
	1.40138	0.00024134	Hist1h2bn
	1.40684	0.0179583	Zfp940
	1.40696	0.000776923	Gm11131
	1.409	0.00866365	Nrm
	1.41302	8.96e-05	Cxcr3
	1.41477	0.00126366	Rpsa-ps5
	1.41656	0.0160772	Trbv1
	1.41747	0.0328598	Kif22
	1.41957	6.54e-07	Celsr1
	1.42114	3.34e-05	Gm23971
	1.42157	0.00689318	Hist1h2ao
	1.42224	0.00336259	Hist1h3b
	1.42378	0.00206264	Afdn
	1.42579	0.0174026	Sulf2
	1.42651	2.53e-06	Trgv2
	1.4279	0.0476088	Eomes
	1.43092	7.51e-05	Pcyox1
	1.43167	7.19e-10	Hspa1a
	1.43583	0.0033848	Atp6v0d2
	1.44014	5.07e-05	Gm24289
	1.44079	0.00667485	Ifi214
	1.44772	1.52e-05	Gm22270
	1.45157	0.0160361	Gpr137c
	1.45736	0.00035619	Kif15
	1.45794	1.25e-05	Rnu12
	1.47115	0.0413491	Ms4a6c
	1.47473	2.21e-09	Gm15564
	1.47774	0.00623175	Rtl6
	1.48292	5.06e-06	Atp8a2
	1.48739	1.21e-05	Hist1h2be
	1.49968	1.8e-05	Itga1
	1.49997	0.0080056	Pclaf
	1.50055	0.0170716	Armc6
	1.50267	2.56e-05	Scarna8
	1.5032	0.00566756	Id3
	1.50554	0.015958	Nrgn
	1.50581	0.0287015	Tgm2
	1.50602	0.0227961	Rnu1b1
	1.51753	0.000523741	Nrarp
	1.52024	2.04e-11	Gramd3
	1.52352	0.021219	Gm24698
	1.52521	6.22e-10	Ms4a6b
	1.52602	4.4e-10	Epsti1
	1.5264	2.64e-08	Gm2682
	1.5268	0.0265994	Gm15441
	1.53232	0.0299456	Gm43267
	1.53368	0.0311601	Metrnl
	1.53623	0.0354073	Trdc
	1.54026	0.037769	A630052C17Rik
	1.54301	0.00466077	Dmrta1
	1.5468	0.0111551	E2f2
	1.55386	0.0152034	Tlr12
	1.55747	8.66e-05	Hist1h3a
	1.56055	6.14e-06	Hist1h2bb
	1.57861	1e-05	Arl4d
	1.57973	5.05e-13	Txnip
	1.58181	5.17e-05	Rbpms
	1.5864	4.03e-09	Gimap4
	1.58787	2.86e-08	Ifi206
	1.58801	0.000170784	Akr1c13
	1.589	2.9e-13	Tubb5
	1.59486	9.43e-07	Hist1h1d
	1.60812	1.83e-08	Gm25939
	1.61818	2.67e-13	Snord17
	1.62747	9.82e-09	Gm42418
	1.6439	8.68e-05	Gm22973
	1.64409	2.56e-05	Osgin1
	1.66296	1.14e-07	Snora57
	1.66449	0.000589638	Hist1h2ab
	1.67859	6.8e-09	Tcrg-C2
	1.68552	8.14e-07	Hist1h2ak
	1.6875	0.000947498	Hist1h3i
	1.69502	9.55e-05	Hist1h3d
	1.69528	7.12e-05	Serpina3g
	1.70392	2.71e-05	Rrm2
	1.71196	6.45e-06	Hist1h2bg
	1.71294	0.0189059	Ccl5
	1.72476	0.000189659	Trbv13-1
	1.72877	0.00100855	Il10ra
	1.73276	5.61e-15	Mki67
	1.73325	0.00686173	Gm19412
	1.73907	1.62e-06	Bend4
	1.73975	5.05e-13	Ctsw
	1.74542	3.55e-06	1700025G04Rik
	1.74893	1.14e-07	n-R5s115
	1.75816	0.00600375	Ms4a4b
	1.76469	3.74e-10	Nkg7
	1.76585	2.8e-05	Hist1h3f
	1.77718	1.23e-09	Il21r
	1.79661	0.000398246	Zcchc18
	1.82077	0.000676707	Gm23658
	1.82489	0.00204457	Gm43352
	1.83179	2.21e-05	Plek
	1.83225	9.28e-10	Klrb1c
	1.84141	7.08e-07	Selenon
	1.8434	2.32e-08	Tbx21
	1.86544	1.07e-16	Itga4
	1.87647	5.98e-06	Gm8369
	1.88292	9.73e-09	Uhrf1
	1.89402	0.00245817	Bub1
	1.89865	9.1e-06	Tcrg-V1
	1.90337	6.62e-06	Ifit2
	1.90788	1.46e-06	Gm22614
	1.91595	0.000431965	Atp1b1
	1.93286	0.00159881	Rhod
	1.98206	9.89e-05	Ect2
	1.98296	2.08e-06	Nod1
	2.02574	1.63e-20	Dusp2
	2.03307	4.94e-05	Cpne7
	2.05288	1.89e-05	Zfp683
	2.06622	0.000386013	Heatr9
	2.1022	5.5e-05	Ifit1bl1
	2.11283	0.00125363	Trbv20
	2.1207	9.34e-16	Lars2
	2.1221	4.18e-06	Samd3
	2.14924	5.81e-14	Ifng
	2.15866	1.05e-11	Trbv19
	2.19263	2.09e-06	Hist1h1b
	2.19907	3.06e-15	Il12rb2
	2.25701	7.41e-08	Gm49751
	2.28527	1.34e-13	Spry2
	2.29183	7.66e-07	Hist1h4f
	2.35163	5.8e-13	Actn1
	2.35994	6.35e-10	Rflnb
	2.40159	1.02e-16	Gpc1
	2.4025	1.7e-15	Sox13
	2.40691	5.23e-05	Klrc1
	2.43643	2e-06	Hist1h3c
	2.44506	1.45e-10	Slamf7
	2.46735	1.3e-07	Lilrb4a
	2.51552	7.04e-06	Itm2a
	2.52689	1.02e-16	Ccr9
	2.5421	4.06e-08	Cd160
	2.59608	6.49e-13	Cd8a
	2.64003	2.69e-14	Igfbp4
	2.6523	3.85e-12	Rab27b
	2.69275	3.98e-09	Klre1
	2.71249	1.47e-05	Ccl4
	2.72671	9.42e-11	Hist1h2bq
	2.77172	1.62e-06	Hist1h2bk
	2.94167	1.73e-16	Ly6c2
	2.96741	7.95e-33	Mir6236
	2.98429	1.38e-13	Xcl1
	3.05671	1.72e-26	Tcrg-C4
	3.15561	6.58e-12	Izumo1r
	3.21958	3.43e-20	Prf1
	3.28442	3.85e-19	Lilr4b
	3.32715	9.73e-09	Gm4956
	3.35041	3.42e-24	Sell
	3.37365	3.05e-11	Klra9
	3.38982	5.45e-14	Klrc2
	3.4534	1.02e-16	Plac8
	3.77865	7.09e-11	Trdv2-2

## Sheet: Wt day 0 vs WT day 8
	log2FoldChange	adjusted P	GeneSymbol
	-3.10734	6.39e-05	Olfr1445
	-2.66815	0.00135386	4930404N11Rik
	-2.08011	0.0130013	Mtfr2
	-2.04887	0.0260905	Gm25889
	-1.97531	7.33e-06	Gm15337
	-1.96101	0.000382441	9130230L23Rik
	-1.95929	0.0355296	AC126031.4
	-1.94494	0.0139917	Xlr4e-ps
	-1.88711	0.0059011	Gm43379
	-1.87798	0.0301908	Gm37881
	-1.83415	0.0186123	Mrpl49
	-1.81747	0.00189511	4930403P22Rik
	-1.80995	0.00706795	Rasgrp4
	-1.78862	0.0226753	Ccdc17
	-1.77275	4.99e-06	Miat
	-1.7575	0.0269678	Zfp994
	-1.74864	0.0384988	1700028N14Rik
	-1.72779	0.0080134	Glb1
	-1.71033	1.95e-06	Ckb
	-1.69369	0.0113299	Pnma1
	-1.69165	0.0105234	Gm37370
	-1.66286	0.041394	Stab2
	-1.63784	0.00245131	Rab2b
	-1.61978	0.03378	Gm44013
	-1.60028	0.000281645	Wdr13
	-1.59011	0.0390415	Pomk
	-1.55861	0.00430842	Adam30
	-1.54858	0.000471536	Extl3
	-1.54187	5.87e-05	P2rx7
	-1.53319	0.0438139	Gm20219
	-1.51987	0.00758056	Gm37607
	-1.50964	0.048753	Gm28229
	-1.50733	0.013654	Rnase4
	-1.49901	0.0217231	Gm43682
	-1.48254	0.0334579	Gm48302
	-1.48248	0.0476956	Gm38253
	-1.47692	0.0175644	Gm50008
	-1.45279	0.00529167	Gm9042
	-1.44056	0.041394	Zfp959
	-1.435	0.0118802	Gm42611
	-1.42291	0.00625873	Cd93
	-1.4175	0.0278773	Trim69
	-1.41661	8.76e-07	Coro2b
	-1.40794	0.00758056	Rffl
	-1.40627	0.0122137	Gm44695
	-1.39489	0.0126156	Cdk16
	-1.38852	0.00482193	Smarcd1
	-1.38547	0.0283909	Gm47127
	-1.3728	6.73e-05	Sntb1
	-1.34737	0.0331091	Gm44423
	-1.33681	0.0212809	Nipsnap2
	-1.33498	3.55e-05	Ret
	-1.32536	3.88e-07	Slc9a9
	-1.31577	0.0107867	Lingo4
	-1.31188	0.0435154	Pccb
	-1.30926	1.18e-06	S100a4
	-1.30593	0.00245131	Ints2
	-1.29743	0.00403304	Acpp
	-1.29656	0.0165792	Gm37510
	-1.29557	0.00149386	Nol11
	-1.26385	2.39e-07	2022-09-11
	-1.2631	0.000675208	Xlr4a
	-1.25531	0.0442966	D930016D06Rik
	-1.24983	0.0176037	Stx8
	-1.24434	0.00411961	Rbpms2
	-1.24234	0.00214911	Tnfsf11
	-1.23384	2.16e-07	2022-09-09
	-1.22246	0.0151872	Gab3
	-1.22186	0.000459636	Acot7
	-1.217	0.0315921	5830417I10Rik
	-1.21424	0.0256272	Ints14
	-1.21247	4.7e-05	Atp8b4
	-1.20993	0.00281532	Mbtd1
	-1.20469	2.16e-06	Aak1
	-1.20174	8.81e-05	Zfp410
	-1.20059	0.0257986	Isoc1
	-1.1979	4.03e-05	Ankrd44
	-1.19234	0.0165405	Chm
	-1.18896	0.0138879	Gm26740
	-1.18631	0.0393999	Phtf2
	-1.18467	0.00483319	Slc41a2
	-1.18251	0.041394	Crim1
	-1.17641	0.00330915	Ago3
	-1.1686	0.00984935	Klf7
	-1.16759	0.0057655	Znrf3
	-1.15858	0.00149386	Atad1
	-1.15725	0.00951665	Gm48139
	-1.15706	0.0430834	Gm44667
	-1.1507	9.74e-07	Ccnd2
	-1.14914	0.00240482	Cdk6
	-1.14853	0.0455715	Nubp1
	-1.1466	0.00871829	Lrrc8c
	-1.14487	0.0314686	Tbc1d22b
	-1.1424	0.00752352	Gosr1
	-1.13827	3.12e-05	Cwc25
	-1.13742	0.00337317	Hk2
	-1.12814	0.00122284	Sema4a
	-1.12146	0.0394444	Zc3h7b
	-1.12134	0.0394444	Ece1
	-1.1188	0.0292877	A530083M17Rik
	-1.11853	0.0142242	Tbc1d5
	-1.11658	0.000653358	Ccr4
	-1.11385	0.00111267	Arl5b
	-1.10935	0.00746157	Osbpl3
	-1.10605	0.000382441	Uhmk1
	-1.10531	0.0301831	Gfm1
	-1.1035	0.00204024	Sestd1
	-1.10253	0.0393999	Ikzf5
	-1.10018	0.000459636	Ccr2
	-1.09714	0.00022644	Lgals1
	-1.09478	0.00504647	Il17rb
	-1.09298	0.0204057	L1cam
	-1.09182	0.0080134	Btbd9
	-1.09076	0.00946701	Ndfip1
	-1.08759	0.000565263	Nav2
	-1.08742	0.0276548	Tmem245
	-1.08571	0.000433866	Mbp
	-1.08506	0.000891357	Runx1
	-1.08471	0.00106698	Tecpr1
	-1.08244	0.00110917	Chdh
	-1.0822	0.0372615	Xlr4b
	-1.08094	8.81e-05	Crybg1
	-1.07864	0.00705322	Pnpla8
	-1.07735	0.00867776	Med14
	-1.07707	0.00941513	Itfg1
	-1.07691	0.0407522	Mafg
	-1.07656	7.56e-05	Smad3
	-1.07557	0.000835265	Kcnc1
	-1.07324	0.0327112	Tmem229b
	-1.06961	0.00949096	Tmem156
	-1.06679	0.0322386	Fam124b
	-1.06546	0.00633242	Rnft1
	-1.06423	0.0151872	Gm6395
	-1.06358	0.0446304	Mphosph9
	-1.04998	0.000710653	Rnf144a
	-1.04883	0.018686	Tm9sf4
	-1.04848	0.0211902	Akt2
	-1.0469	0.0448449	Cul5
	-1.04594	0.0156009	Lrch1
	-1.04527	0.0448281	Rfx3
	-1.04229	0.0394444	Stx11
	-1.03448	0.00137023	Tagln2
	-1.03245	0.00245131	Nbeal2
	-1.0321	0.0154375	Creb1
	-1.03108	0.00960368	Gabpb1
	-1.02834	0.00268886	Slc16a6
	-1.02833	0.0226753	Hmgb1-ps8
	-1.02675	0.00358289	Rorc
	-1.02628	0.0130013	Kdm6b
	-1.02501	0.000145756	Mlec
	-1.02323	0.0309881	Dnajc10
	-1.02152	0.0438139	Coro7
	-1.02061	0.00102642	2022-09-08
	-1.01861	0.0130013	Gxylt1
	-1.01834	0.0191418	Gprin3
	-1.01766	0.00725723	Prickle1
	-1.01754	0.0210871	Ppp1r7
	-1.01737	0.0448449	AW554918
	-1.01677	0.00767761	Slc7a1
	-1.01453	0.0384469	Mob3a
	-1.01426	0.0101643	Gpd2
	-1.01213	0.00130097	Jmy
	-1.0115	0.0154147	Pon2
	-1.01098	0.0122438	Zfp672
	-1.01013	0.0346783	1810030O07Rik
	-1.00888	0.0222567	Supv3l1
	-1.00783	0.00190079	Ramp1
	-1.00779	0.0105	Mxd4
	-1.00755	0.0154542	Gm45053
	-1.00512	0.0126689	Rexo2
	-1.00452	0.0210871	Akap10
	-1.00282	0.0494138	Itga3
	-1.00223	0.0133346	Cers4
	-1.00167	0.0495275	Sc5d
	1.00423	0.0407093	Bmp2k
	1.00482	0.0382301	Gm5844
	1.0381	0.041394	Gbp3
	1.03992	0.045203	Nampt
	1.04837	0.00848421	Ak2
	1.07354	0.0256272	Rhob
	1.08481	0.00767761	Baz2b
	1.12554	1.62e-05	Klf2
	1.12654	0.00703246	Plk2
	1.14181	0.0130013	St3gal1
	1.15154	0.0277451	Fnip2
	1.15628	0.041394	Fmnl3
	1.15882	0.0118802	Il6st
	1.20558	0.0100277	Pmaip1
	1.21033	0.0118802	Sgk1
	1.25472	0.0177656	Tor3a
	1.27395	0.0417231	Tgds
	1.28493	0.0292138	B4galt5
	1.31453	0.0349025	Gm49774
	1.31595	0.0314504	Adam15
	1.32003	0.02013	Litaf
	1.32535	0.0375445	Cdc25a
	1.32934	0.0116362	Sp140
	1.33045	0.0391893	Vat1
	1.34307	0.0469689	Crybg3
	1.40591	0.00338867	Ccr7
	1.4301	0.0157284	Gpr137b-ps
	1.43167	0.0153866	Nes
	1.43497	0.0210871	Optn
	1.43539	0.0495818	Apobec1
	1.43658	0.0103158	Dock4
	1.45398	0.0435154	Afdn
	1.45731	0.0372615	Asph
	1.45977	0.0384469	Ksr2
	1.4665	0.041394	Sh3bp2
	1.47045	0.0477293	Sowahc
	1.47776	0.0166911	Daglb
	1.48019	0.0120547	Gpnmb
	1.48089	0.0259421	Cd79b
	1.48318	0.00268886	Per2
	1.49266	0.00268886	Cxcl10
	1.49773	0.0226753	Myo7a
	1.51671	0.0378466	Znhit1
	1.52697	0.0263466	Axl
	1.53105	0.0177873	Ppl
	1.53752	0.030339	Spib
	1.55547	0.0372615	Zfhx3
	1.55967	0.00137023	Trib1
	1.60029	0.041394	Dnm3
	1.61047	0.0316043	Igsf9
	1.62624	0.0244439	Sh3pxd2b
	1.63343	0.0175644	Fam129c
	1.63445	0.0442352	Asxl3
	1.63852	0.0165427	Entpd1
	1.6393	0.0342186	Ighd
	1.64772	0.0115277	Anxa4
	1.64792	0.0103212	Vdr
	1.66652	0.0350875	Cdca8
	1.66753	0.00654604	Cd36
	1.66765	0.0372615	Gm4869
	1.6704	0.0470968	H2-DMb1
	1.67522	0.0212809	Camsap3
	1.67997	0.0435154	Fbn2
	1.68085	0.0354066	Dgat2
	1.683	6.73e-05	Vav2
	1.6977	0.0462375	Mapk8ip1
	1.71448	0.0452927	Gprin2
	1.71476	0.0159074	Dpp7
	1.72153	0.0103776	Nrp2
	1.72611	0.0449561	Lifr
	1.72727	0.0080134	H2-DMa
	1.72954	0.0273958	Syt14
	1.7388	0.0348972	Rusc2
	1.74533	0.00436977	Gm26887
	1.74665	2.85e-05	Lrrk2
	1.76349	0.0378466	Astn1
	1.7657	0.0248297	Gas7
	1.77177	3.26e-12	Dnajb1
	1.77245	0.00396322	Otog
	1.77669	0.0407734	Pax8
	1.78147	0.000732135	Aldh2
	1.78239	0.000752418	Tns3
	1.79589	0.044831	Ldlrad3
	1.79952	0.00584603	Inpp5f
	1.80054	0.0401723	Mobp
	1.80524	0.0464373	Pald1
	1.80798	0.010264	Lrrk1
	1.80909	0.0382768	Msh5
	1.81139	0.000596309	Cd9
	1.81438	0.0237663	Nfam1
	1.82116	0.0455715	Sema3f
	1.82172	0.0165021	Fam20c
	1.82399	0.0248297	Gpr137b
	1.82589	0.035829	Ctsk
	1.82847	0.00530554	H2-DMb2
	1.82958	0.0105497	Aifm3
	1.83578	0.0372615	Nell1
	1.83636	5.21e-05	Plcg2
	1.83825	0.0492739	Lce1i
	1.84972	0.0487781	Zbbx
	1.84987	0.0417986	Gm42670
	1.85132	0.0382301	Comp
	1.85471	1.36e-05	Cd55
	1.85558	0.044831	Syk
	1.85639	0.000688172	Cd86
	1.86257	0.0116274	Mmp9
	1.86658	0.0495275	Gm29295
	1.86725	0.0476385	Lrrc3c
	1.86776	0.0470552	Ugt1a7c
	1.87143	5.3e-10	Ptprj
	1.87243	0.0445199	Wfdc21
	1.87314	0.041394	Scn9a
	1.8765	0.0165021	Bhlhe41
	1.87699	0.048802	Slc36a3
	1.87783	0.00301979	Ccdc88a
	1.88005	0.0393999	Csf2ra
	1.88063	0.00328776	Myof
	1.88141	0.0229007	Cald1
	1.88591	0.0437631	Ccl3
	1.88631	0.0029985	Snx8
	1.88871	0.0137141	Cxcl16
	1.89672	0.0462167	4933431K23Rik
	1.9021	1.07e-05	Plaur
	1.90238	0.0455909	Gm4468
	1.90283	0.0455715	1810018F18Rik
	1.90564	0.00208681	Slc2a6
	1.90571	0.0447354	Ephb4
	1.90772	0.0447751	Gm46355
	1.90821	0.0410226	Gnrhr
	1.91447	0.0440658	Olfr317
	1.91487	0.000827995	Actn1
	1.91505	0.00436302	Asic1
	1.91558	0.0396755	Gm45217
	1.92216	0.0430086	AC133523.4
	1.92334	0.0428075	F13b
	1.92342	3.33e-07	Ctsz
	1.92554	0.0141424	Sulf2
	1.92695	0.0404122	Gm46392
	1.93165	0.0378466	Tsga13
	1.93301	0.0393999	Gm16206
	1.93473	0.000711172	Carmil1
	1.9368	0.036551	Gm43470
	1.94102	0.035829	Olfr1241
	1.94313	0.0399003	Gm43075
	1.94728	0.00440631	Cfp
	1.94834	0.00195965	Osm
	1.94855	0.0264189	4933440M02Rik
	1.94989	0.00351313	Fam43a
	1.95334	0.00397174	Cacna1i
	1.95724	0.0113567	Slc6a2
	1.96321	0.0116269	Cd40
	1.96568	0.0164843	Slc7a8
	1.97597	0.00494769	Dennd5b
	1.97646	0.010788	Mx1
	1.97974	0.0138879	Nlrc4
	1.98637	0.0315174	Vmn2r52
	1.9869	0.0259421	Epb42
	1.98765	0.00138134	Zfp704
	1.9885	0.0309881	Gm6461
	1.98905	8.92e-06	Zbtb18
	1.99314	0.0116274	Chst3
	1.99448	0.0186551	Adgre1
	1.99525	0.0105	Napsa
	2.00075	0.0302002	Gm10043
	2.00133	0.0257986	Uggt2
	2.00349	0.0301908	Gm6583
	2.00639	0.0094189	Mt1
	2.00716	0.00628064	Gpr35
	2.00819	0.0305833	Cd300ld
	2.01005	0.00144944	Wdfy3
	2.01201	0.0212549	Gm7815
	2.01404	0.0292921	D030034A15Rik
	2.01629	0.0257418	Cxcl2
	2.01706	0.0295351	Cnga4
	2.01791	0.0274816	Ms4a4a
	2.01907	0.0276548	Fbxl7
	2.01995	0.0265905	4930406D18Rik
	2.02087	0.0058221	Tbc1d9
	2.0232	0.0294109	Gm42530
	2.02335	0.00125018	Dmxl2
	2.02451	0.0210645	Rassf8
	2.02478	0.0263209	Ctsj
	2.02498	0.0292921	Phf11a
	2.02799	0.0219285	Ptgr1
	2.03145	0.0153866	Tarm1
	2.03271	0.00134895	Gm8369
	2.0335	0.00506213	Dnase1l3
	2.03391	0.0224305	LOC102637012
	2.03496	0.00397174	Mmp14
	2.03561	0.0267056	Armc12
	2.03603	0.0276548	Iglc3
	2.03965	0.0260298	Gm49526
	2.03974	0.0180061	Gda
	2.03975	9.63e-05	Fndc3b
	2.04115	0.0260905	Gm43433
	2.04134	0.017753	Lcn2
	2.04254	0.0144209	Dbhos
	2.04361	7.52e-05	Phldb1
	2.04546	0.025442	Clec4e
	2.04555	0.0267691	Gm26786
	2.04705	0.0228611	Trim67
	2.04934	0.0256272	Adam11
	2.05002	0.0263209	Btnl2
	2.05687	0.0118802	Slc7a2
	2.05898	0.00625873	Muc5ac
	2.0597	0.0115277	Gpr137c
	2.06117	0.0184738	Igkc
	2.06273	0.0180213	Tcerg1l
	2.06376	0.0228611	Gm22707
	2.06816	0.0246469	Pcdhb8
	2.06823	0.010369	Epha8
	2.07459	0.000864336	Pkib
	2.07544	0.00804202	Accsl
	2.07739	0.0217782	Gm7046
	2.07757	0.023443	Trim47
	2.07903	0.0156009	Cacnb4
	2.07922	0.0220514	Ptprk
	2.0831	0.0104693	Grm5
	2.08457	0.00114342	Mcoln2
	2.08792	0.0228611	BC021767
	2.08863	0.0151872	Lin28a
	2.09153	0.0212549	Hoxd3os1
	2.09288	4.51e-06	Gbp5
	2.09486	0.0222005	Slpi
	2.09771	0.0118802	Zfp30
	2.10095	0.0184229	Gpr85
	2.10516	0.0195748	Gm8844
	2.10665	0.0121279	Csf1
	2.112	0.000175046	Lmo7
	2.1158	0.018636	Olfr808
	2.12288	0.0183753	Mgat4d
	2.12364	0.0121495	Lrp1
	2.12474	0.0155757	Cd300a
	2.12923	7.55e-06	Lgmn
	2.13093	0.00397174	Slc9a7
	2.13811	0.00633242	Tlr9
	2.14031	0.0121495	Cd109
	2.14433	9.42e-06	Ankrd33b
	2.15037	0.0146498	Ggt1
	2.15109	0.00529167	Plscr1
	2.15465	0.0165405	Csf3r
	2.15514	0.00232528	Col6a4
	2.15708	0.0158835	H2-M10.5
	2.16416	0.0154542	Upk1b
	2.17081	0.0162524	Cxcr2
	2.17154	2.94e-18	Hsph1
	2.18726	0.000588202	Atp6v0d2
	2.18878	0.013374	Me1
	2.19128	0.0149109	Gm19612
	2.19691	0.0144209	Pla1a
	2.19735	0.000719174	Plekho1
	2.19855	0.00625873	Fcrl5
	2.20395	0.0123786	Zfp558
	2.20514	0.0130339	Gm44763
	2.21214	0.0128029	Tbata
	2.21505	0.00804202	Cldn1
	2.22074	0.0130013	Rbp4
	2.22438	0.0117814	Gm48261
	2.22486	0.012869	Dgkb
	2.22796	0.0106348	Ak9
	2.24028	0.0100277	Ssu2
	2.24177	0.0119597	Gm12524
	2.24786	0.00703246	Gm34006
	2.2489	0.00204024	Ebf3
	2.24918	0.002233	Eya1
	2.25758	0.0113567	Gm43303
	2.26022	0.00397174	Mreg
	2.26645	1.8e-05	Hspa1l
	2.27848	0.00930897	Olfr729
	2.28032	1.02e-06	Ncf1
	2.28318	0.00249425	Fcer1g
	2.28411	0.00364961	Ankrd37
	2.28472	0.000653358	Il9r
	2.28556	0.000884295	Ampd3
	2.2898	0.000237738	Nav1
	2.29445	8.51e-11	Scd1
	2.29635	0.00941513	Lrrc10b
	2.29749	0.00140313	Sema7a
	2.29881	0.00566804	Slc18a1
	2.30847	0.000375258	Casp4
	2.3088	0.00653327	Oacyl
	2.3099	0.0080134	Cnih3
	2.31321	0.00397174	Klrb1b
	2.31919	0.00804202	Pilrb1
	2.3305	0.0079021	3110045C21Rik
	2.33499	0.00654604	Cyp4a14
	2.33982	3.88e-07	Ebf1
	2.34051	0.0058221	Gm20481
	2.34155	0.000926327	Fgr
	2.35035	0.00706794	Mir680-1
	2.35393	0.00701275	Gm16556
	2.3545	0.00372043	Acod1
	2.35576	0.000101537	Gab2
	2.36148	0.00642229	Timp1
	2.36444	0.00163153	Lhfpl2
	2.36619	0.00657556	C87114
	2.37952	0.0058221	Cd209g
	2.38036	0.000382441	Il4i1
	2.38348	0.00625873	Lyz2
	2.38464	0.000596722	Zc3h12c
	2.39905	0.00277395	Nxpe2
	2.40347	0.0013956	Kcnip1
	2.41227	6.2e-07	Sell
	2.41574	0.000224542	Tnfaip2
	2.41931	0.00350696	Itgb2l
	2.42272	0.000620204	Siglecg
	2.42357	0.00342394	Sapcd2
	2.43181	0.0012353	Plac8
	2.43237	0.00482193	Gm37243
	2.4358	0.00482193	Gm49019
	2.43808	0.000745778	Tbc1d2
	2.43848	0.00397174	Gm21188
	2.4394	0.00463868	Gm9435
	2.44128	0.00070903	Rab44
	2.44392	0.00450764	BC030343
	2.44873	0.00450445	A230060F14Rik
	2.4524	0.00428645	Cd14
	2.45485	0.00436302	Gm45833
	2.47331	0.00178502	9530077C05Rik
	2.4763	0.00260733	Itgax
	2.47666	0.00268579	Gm37168
	2.48482	0.000115466	Hmox1
	2.49421	3.12e-05	Il5ra
	2.5012	0.00311162	Mertk
	2.51148	1.58e-07	Pou2f2
	2.51283	4.56e-05	Emilin2
	2.5168	0.00184982	Arg1
	2.5193	7.95e-10	H2-Ob
	2.53111	1.78e-07	Serpina3g
	2.53286	0.0014588	Tlr2
	2.53598	0.00119489	H2-Eb1
	2.54019	0.0012574	Clec1a
	2.55091	0.000475909	Mlxipl
	2.55145	4.77e-19	Ighm
	2.5536	2.2e-06	Zfp608
	2.55393	0.00260733	Trav6-7-dv9
	2.56415	7.9e-09	Lyn
	2.56549	0.00243216	Lilrb4a
	2.57377	0.00070903	Rab30
	2.57657	0.00231467	Gm26773
	2.58021	7.58e-09	Ncf2
	2.58119	0.00203605	Gm37199
	2.59495	0.00208236	Tgm2
	2.60457	0.00197471	Gm21827
	2.6095	1.78e-07	Creb5
	2.61386	1.29e-05	Ier3
	2.61453	0.00151503	Cyp27a1
	2.62314	2.76e-05	Il1r2
	2.64122	0.00140276	Plek
	2.6429	0.000112663	Ifi207
	2.65104	0.000217321	Pirb
	2.65175	0.000540754	Gm14636
	2.66888	7.69e-05	Cmklr1
	2.68422	3.82e-06	Rassf4
	2.68644	0.000867218	Gm10389
	2.70706	5.15e-13	Mef2c
	2.71927	1.01e-07	Cxcr5
	2.74408	2.2e-05	Igf1
	2.76507	0.000567262	Vmn1r-ps140
	2.78472	0.000675208	Il1a
	2.79013	6.58e-17	Apoe
	2.79255	0.00063611	Il1rn
	2.81653	0.000194694	F630028O10Rik
	2.81774	0.000501045	Slc7a11
	2.83578	0.000390758	Sema3d
	2.83963	4.62e-08	Blnk
	2.86993	2.04e-10	Cd19
	2.88674	7.36e-08	Iglc2
	2.89111	4.74e-15	Zeb2
	2.89759	1.69e-08	Havcr2
	2.92224	5.4e-05	C1qb
	2.9546	5.77e-11	Slamf7
	2.97784	1.88e-12	Ms4a1
	2.9795	0.000168301	Mpeg1
	2.98549	3.8e-09	Cybb
	2.98609	7.56e-07	Cd180
	3.0118	1e-13	Cd79a
	3.01206	0.000125376	Prr30
	3.01967	2.25e-35	Hspa1b
	3.0199	2.34e-08	Il10ra
	3.03619	7.36e-08	Tnip3
	3.03865	1.66e-08	Eps8
	3.06558	8.76e-07	Tubb6
	3.0659	1.94e-10	Nlrp3
	3.07975	4.43e-05	Gm19951
	3.09005	9.67e-15	Cd22
	3.09093	1.09e-17	Wdfy4
	3.10711	9.32e-12	Csf1r
	3.11212	5.87e-05	Il1f9
	3.11352	1.04e-12	Bank1
	3.11696	1.5e-12	Cd24a
	3.1179	1.9e-09	Fcgr2b
	3.17522	1.4e-06	Cd33
	3.20149	5.76e-09	Nuak2
	3.21441	1.85e-05	Clec4n
	3.2405	8.35e-06	Spag16
	3.2421	1.85e-05	Lilr4b
	3.25137	1.85e-05	Spp1
	3.25362	5.05e-07	Mgl2
	3.25621	1.58e-06	Slc11a1
	3.26034	1.6e-05	Lrp8os1
	3.27077	1.8e-05	Gm44531
	3.27352	4.25e-13	Bcar3
	3.28832	1.14e-08	Marcks
	3.29552	1.21e-09	Csf2rb2
	3.34612	4.62e-09	H2-Ab1
	3.38518	3.12e-06	Cxcl1
	3.39856	4.7e-12	Cd300lf
	3.40905	3.72e-23	H2-Aa
	3.45152	1.47e-10	Ctsh
	3.47289	8.32e-57	Hspa1a
	3.48003	2.75e-09	Ccr1
	3.49385	4.12e-08	Tlr4
	3.57344	1.36e-11	Spi1
	3.60334	8.79e-07	Ccl6
	3.606	1.38e-09	Arrdc4
	3.61351	1.47e-10	Mmp12
	3.63302	4.92e-08	C1qc
	3.6392	1.5e-12	Anpep
	3.66485	1.68e-45	Cd74
	3.66912	2.23e-07	Pla2g7
	3.68357	1.3e-07	C1qa
	3.73406	7.9e-09	Cd80
	3.87378	6.7e-13	Sirpa
	3.94593	1.72e-09	Mrc1
	3.96466	3.8e-09	Ccl17
	3.97006	3.7e-10	Retnla
	4.09632	6.09e-10	Thbs1
	4.11743	5.67e-15	Mmp19
	4.12161	2.67e-09	Wfdc17
	4.12816	2.21e-10	Slfn4
	4.51916	1.04e-13	Fn1
	4.54982	2.25e-13	Cyp4f18
	4.56414	8.3e-18	F10
	4.63549	2.3e-13	Mefv
	4.67198	7.74e-34	Csf2rb
	4.71697	1.53e-13	Ear2
	4.77748	3.87e-18	Ccl9
	5.26908	2.73e-32	Tgfbi
	7.55687	2.93e-48	Ccl24

## Sheet: summary
			WT day 0 vs Va19 day0		WT day 0 vs WT day8		Va19 day 0 vs Va19 day 8		WT day 8 vs Va19 day8
			Log2FC	P adjusted	Log2FC	P adjusted	Log2FC	P adjusted	Log2FC	P adjusted
		Transcript
	Th1	Ifng	2.14924	5.81485e-14	N/D		N/D		1.23141	0.00104823
		Tbx21	1.8434	2.32e-08	N/D		N/D		1.85286	0.000767836
	ILC2 supression	Il4i1	N/D		2.38036	0.000382441	N/D		-1.94638	0.00260227
	Tssue remodeling & repairing	Mmp9	N/D		1.86257	0.0116274	N/D		-3.03744	5.19312e-10
		Mmp12	N/D		3.61351	1.47e-10	N/D		-3.71003	6.74937e-13
		Mmp19	N/D		4.11743	5.67e-15	N/D		-4.10745	7.97705e-17
		Cxcl2	-1.12645	0.00517644	2.01629	0.0257418	N/D		-1.80438	0.0291771
		Thbs1	N/D		4.09632	6.09e-10	N/D		-3.16729	4.23e-06
		Igf1	N/D		2.74408	2.2e-05	N/D		-2.27376	6.21e-05
		Itgb2l	N/D		2.41931	0.00350696	N/D		-1.90927	0.00919985
	Inflammation	Ccl3	N/D		1.88591	0.0437631	N/D		-2.09892	0.00896246
		Arg1	N/D		2.5168	0.00184982	N/D		-2.9867	3.99e-05
		Il9r	N/D		2.28472	0.000653358	N/D		-1.97621	0.000810003
		Il5ra	N/D		2.49421	3.12e-05	N/D		-2.48124	0.000533956
		Csf2ra	N/D		1.88005	0.0393999	N/D		-1.71369	0.0280302
		Csf2rb	N/D		4.67198	7.74e-34	N/D		-4.31121	3.17e-34
		Csf2rb2	N/D		3.29552	1.21e-09	N/D		-3.51572	2.23e-11
	Comparions
	Gene signature

## Sheet: WT day 0 vs Va19 day 0
GeneSymbol	log2FoldChange	padj
Mc1r	-2.63636	1.66e-07
4930435F18Rik	-2.54918	3.05e-06
A730032A03Rik	-2.51058	6.4e-07
Olfr1445	-2.48264	1.05e-05
Gm9042	-2.33825	4.74e-11
Gm29721	-2.29087	0.000115927
Tmem54	-2.26357	0.000534421
Fam83f	-2.23476	5.98e-06
Traj2	-2.22509	0.000279604
Plekhg1	-2.20162	2.11e-18
Gm47283	-2.19423	4.9e-07
Cysltr1	-2.19016	8.85e-13
7330423F06Rik	-2.17985	0.000644923
Traj7	-2.15799	0.000459914
Gm8850	-2.1518	4.53e-05
Gm43598	-2.13053	0.000344356
Trim7	-2.12262	0.000648718
Apoa1	-2.09822	0.000416556
Npm2	-2.0728	0.000800846
Gm28294	-2.06694	0.00114351
4930403P22Rik	-2.05665	2.09e-06
Gm48632	-2.05611	0.000402362
Gm48986	-2.05264	5.2e-06
Mpo	-2.03613	4.53e-05
1700023F06Rik	-2.0191	0.000329303
Traj3	-2.01196	0.00152105
Gm49706	-1.99689	0.00149392
Lman1l	-1.99317	0.00235158
Ppfia4	-1.98818	7.28e-06
Gm23094	-1.98478	0.00170126
Gm44013	-1.98167	1.91e-05
Cd164l2	-1.95479	0.00245292
Ablim3	-1.94793	1.62e-06
AC142100.3	-1.93258	3.48e-05
Olfr60	-1.93134	3.97e-05
Traj6	-1.92086	1.49e-05
Gm38070	-1.91975	1.54e-09
Sftpc	-1.91207	0.00487073
Kcnh4	-1.90312	0.000752465
Nlgn3	-1.90072	0.0040716
1700012D16Rik	-1.89808	0.00020835
A530083M17Rik	-1.89709	3.15e-07
Traj22	-1.89648	0.000233004
Traj21	-1.88199	0.0045859
Gm13868	-1.88123	0.000754708
Gm11737	-1.87704	3.1e-05
Gm30373	-1.87622	0.000821619
Gm47322	-1.8506	0.00414857
Stab1	-1.84096	1.07e-06
Fes	-1.8405	0.00340953
Gm15530	-1.84017	2.48e-05
Cstad	-1.83802	0.00219695
Gm42717	-1.83771	0.00600773
Gm37607	-1.82474	1.86e-07
Icam5	-1.82023	0.00110591
Cd68	-1.81762	1.95e-06
Cplx3	-1.81497	0.00427762
Gm47345	-1.80495	0.00288829
Thbs3	-1.802	0.00015967
Rag1	-1.80034	0.00818037
4930404N11Rik	-1.79566	0.00199212
9130230L23Rik	-1.78848	2.71e-05
Zfp469	-1.78774	0.00416526
Stoml3	-1.78641	0.0022507
C4a	-1.78015	0.00172143
D430018E03Rik	-1.77041	0.00417707
Traj9	-1.76513	0.000244841
Gm13423	-1.76018	0.00163605
9230106D20Rik	-1.75922	0.00833438
Gm20219	-1.75642	7.86e-05
Stab2	-1.75559	3.6e-08
Gm8463	-1.75102	0.00253547
Iqch	-1.73524	0.000233004
Gm29358	-1.73208	0.0061449
Mroh7	-1.72795	0.00482477
Xlr4e-ps	-1.72069	0.000131549
Gm43274	-1.71738	9.48e-05
Gm5608	-1.71557	0.00170488
Gm12366	-1.7155	0.000717799
Mybpc3	-1.7105	0.00414857
Gm27048	-1.70979	0.00627103
Capn11	-1.70765	0.0135351
Gm4761	-1.69928	1.8e-05
1700008O03Rik	-1.69791	0.0176365
Cdc42bpb	-1.69616	0.00138905
Traj15	-1.69138	0.0135243
Adgrg3	-1.69021	0.000107352
Nacad	-1.68937	0.00120655
Kif26b	-1.68003	0.00240771
Nnmt	-1.6794	0.000439358
Dnah17	-1.67473	1.31e-06
Gm44086	-1.67176	0.000376082
A130023I24Rik	-1.67086	0.000267597
Gm42514	-1.66799	0.00688656
Gm39041	-1.66699	1.12e-06
Gm18310	-1.66637	0.0235623
Myrf	-1.66537	0.0059901
Armc4	-1.66505	0.018705
Plxnb3	-1.66281	0.0175372
Cdh23	-1.66099	0.0059824
Gm47127	-1.65804	0.000195908
9530056E24Rik	-1.6565	0.00364211
Tnxb	-1.65543	0.00158327
Gm48958	-1.65376	0.000157965
A930038B10Rik	-1.65125	0.0111106
Slc2a2	-1.64719	0.0116333
Traj4	-1.64631	0.0172337
Gm42571	-1.64197	0.00142882
Gm38235	-1.64133	4.53e-05
4833422M21Rik	-1.64122	0.00628157
Vmn2r96	-1.63778	0.000548958
Gm36752	-1.63675	0.0139287
Gm45342	-1.63662	0.00152498
Gm16271	-1.6299	0.00398315
Hpn	-1.62924	0.00443417
1700028N14Rik	-1.62466	0.00120965
Gm48718	-1.6236	0.00110421
2810428J06Rik	-1.62197	0.00867802
Adra2a	-1.62085	0.00340763
1700094M23Rik	-1.61957	0.00208906
4632418H02Rik	-1.61833	0.00946578
Gm42979	-1.61163	0.00666545
Gm37226	-1.6089	0.00583923
Col20a1	-1.60761	2.53e-05
Gm44695	-1.60679	1.47e-05
Trim16	-1.60418	0.000352968
Lsmem1	-1.6032	3.17e-06
Atcayos	-1.60124	0.000416828
Gm42866	-1.59991	0.00635568
Gm4566	-1.59913	0.028108
Fgd5	-1.59621	0.0101672
Rhbdf1	-1.58983	0.0028496
Gas2l3	-1.58941	4.9e-07
Slc15a2	-1.58915	0.0325232
Plagl1	-1.58698	3.26e-06
Apol8	-1.58675	3.97e-05
Gm37039	-1.58426	7.27e-05
Gm17103	-1.57871	0.000619669
Gm44083	-1.57746	0.000648718
Gm48935	-1.57535	0.0103758
Gm50008	-1.5736	0.000295522
Ropn1l	-1.5713	0.0193855
Olfr221	-1.5667	0.0173318
Traj12	-1.56479	0.0164219
Efcab8	-1.56391	0.00487073
Gm36862	-1.56213	0.000558607
Trpm6	-1.55929	1e-05
Ehd2	-1.55773	0.0338828
Htra4	-1.55733	0.0097749
Gm44331	-1.55324	0.0122806
4931423N10Rik	-1.55316	0.0116221
Myh3	-1.55237	0.00725329
Mill2	-1.54908	0.0212584
Gm37215	-1.54559	0.00650286
Mir132	-1.54502	0.016794
Tmem240	-1.54253	0.0266607
Hecw2	-1.54081	0.00100243
Gm19514	-1.53919	0.00197342
Nek5	-1.53852	0.0332829
C430019N01Rik	-1.53717	6.94e-05
Gm614	-1.52657	0.00079449
Zfp57	-1.52483	0.000185018
BC051537	-1.52458	0.00837374
Gm42819	-1.52015	4.56e-06
Gm28229	-1.51666	0.000667474
Gm43813	-1.51515	0.000250244
2610528A11Rik	-1.51487	0.0210842
Fam161a	-1.5141	0.00159881
B3galt2	-1.51238	6.36e-07
Grhl1	-1.51035	7.28e-06
Atp6v0a1	-1.50745	0.000279604
Rsph6a	-1.50722	0.0300171
Dnajc12	-1.50443	0.00126346
9930120I10Rik	-1.50348	0.00624583
C230066G23Rik	-1.49982	0.00325206
Gm43339	-1.4979	0.0188923
4933430I17Rik	-1.49705	0.0409442
Gm18811	-1.49698	0.00104721
Gm5244	-1.49676	0.00191614
Gm43323	-1.4963	0.00541537
Chrm4	-1.49613	0.0167517
Zfp651	-1.49415	0.000196864
Fgf8	-1.48533	0.0374888
Gm42908	-1.48348	0.00641172
Cabp1	-1.47706	0.0373433
Gm26890	-1.47608	0.00264015
Gm15337	-1.47606	5.73e-06
Myoc	-1.47443	0.0408086
Gm15344	-1.47145	0.00892921
Mfrp	-1.47117	0.00960069
Lrrn2	-1.47102	0.0014046
P4ha3	-1.46902	0.00414793
Grhl3	-1.46776	0.0450682
Gm25889	-1.46751	0.0354073
Kcnmb4	-1.46689	8.09e-05
Gm10804	-1.4611	0.00890436
Evi5	-1.46036	3.1e-05
Gm44704	-1.45731	0.00335966
Gm13415	-1.45724	0.041956
Myo15	-1.45672	0.000170784
Ephx3	-1.45586	0.047899
Gm44835	-1.44971	0.00472844
Gm43412	-1.44781	0.00604348
AC149054.1	-1.44478	0.0463643
Gm37390	-1.44084	0.0045981
Gm44931	-1.43739	0.0319171
Gm45719	-1.4371	0.00875168
AC122442.1	-1.43652	3.04e-05
Tmem132b	-1.4358	0.0464418
Gm19040	-1.4356	0.00126107
Ing4	-1.42927	0.000235482
Gm44153	-1.42851	0.0124739
9330161L09Rik	-1.4236	0.0211356
Gm15666	-1.42339	0.0371783
Gm43275	-1.41985	0.00946578
Gm48591	-1.41962	0.0371783
Samd4	-1.41915	0.00110591
AC126031.4	-1.41671	0.0356219
Tmprss6	-1.41626	0.032685
Gm44834	-1.41494	0.00110591
Gm11980	-1.41382	0.0316423
Sestd1	-1.41369	5.82e-05
Zmynd15	-1.41031	0.0208671
Gm43844	-1.40959	0.000172855
Kcnq2	-1.40869	0.0380127
Abi3bp	-1.4083	8.15e-05
Gm37447	-1.40813	0.0188923
Mir5125	-1.40619	0.00149392
L3mbtl1	-1.40613	0.00017961
Gm48621	-1.40368	0.01652
Arnt2	-1.40174	0.000437181
Gm8288	-1.40149	0.00257785
Fer1l5	-1.39997	0.00703501
Aoc2	-1.39932	0.000574144
Gm43912	-1.39896	0.028231
Gm26792	-1.3957	0.0487064
Gm10933	-1.3947	0.000166779
Prph	-1.39387	0.0408086
Gm37019	-1.39022	0.0136837
Mfsd2b	-1.38866	0.00833438
Mtmr7	-1.38682	0.00110563
Rskr	-1.38537	0.0290443
Mss51	-1.38242	0.0489106
Gm19327	-1.38195	0.000384632
Gm42572	-1.38061	8.09e-05
Gm49215	-1.37924	0.0408086
Slc15a3	-1.37744	0.00175154
Gm43702	-1.37362	0.0462221
Khdrbs3	-1.37183	0.0269125
Bicdl2	-1.37154	0.00880667
Gm37529	-1.37024	0.00089333
St6galnac6	-1.36594	0.000787651
Slc9a2	-1.36291	0.0219564
Gm10605	-1.36075	0.00802661
Gm37368	-1.3584	0.0131835
Gm29994	-1.35788	0.0162066
Msantd1	-1.35745	0.0309524
1700102P08Rik	-1.35491	0.0370743
Gm20139	-1.34936	0.0445533
Xlr4c	-1.34875	2.8e-05
Cfap53	-1.34538	0.0264576
Epha2	-1.34432	0.0290405
Il17rc	-1.34263	0.000434812
Mpp7	-1.33996	2.71e-05
Gm37677	-1.33716	0.00103121
Fam227a	-1.33686	0.0162961
Gdf9	-1.33598	0.0243125
Gm43707	-1.33566	0.00117457
Ppp4r4	-1.33469	0.00120655
Ghdc	-1.33356	0.027323
Gm43597	-1.33317	0.00414857
Gm9754	-1.33247	0.042681
Oasl2	-1.32793	0.000329866
Rhobtb1	-1.32712	0.00139402
Gm43167	-1.32705	0.0260237
Lat2	-1.32578	0.00749184
4930597L12Rik	-1.32515	0.0181837
Xlr4b	-1.32065	0.000736781
Gm37733	-1.32048	0.00224955
Il1r1	-1.3175	1.2e-05
Plcb4	-1.31745	0.000108994
D430013B06Rik	-1.31682	0.00158327
Calca	-1.3162	0.000384632
Fnip2	-1.31306	0.00270376
Gm42031	-1.31288	0.0292155
Gm42735	-1.31132	0.0247253
Gm38220	-1.30921	0.000380932
Zfp948	-1.3065	0.00538127
Gm15971	-1.3026	0.0343488
Gm15789	-1.3013	0.0423008
Ttc21a	-1.30091	0.0498711
Gm44937	-1.29868	0.0370505
6820402A03Rik	-1.29805	0.00431064
Gm43237	-1.29787	0.00705301
Gm43753	-1.29322	0.000217777
6720464F23Rik	-1.2905	0.00868909
Fbxl2	-1.29037	0.00700704
Slc9a5	-1.28952	0.0419825
Slc4a3	-1.28655	0.0274981
Gm43682	-1.28583	0.00110094
Apoe	-1.28561	0.0102288
Gm38374	-1.28546	0.04291
Slc8a2	-1.28503	0.0224709
Adam8	-1.28312	0.000184462
Gm25106	-1.28293	0.017481
Trim69	-1.2828	0.00600375
Trim72	-1.28234	0.00137309
Gm43681	-1.2817	0.0358792
Gm44152	-1.27697	0.0188584
Tdrd9	-1.2714	0.0487064
Gm37101	-1.27093	0.00487073
Gm43924	-1.26865	0.0212973
Ddn	-1.26846	0.0493681
Gzmc	-1.26658	0.00614809
Gm45294	-1.26624	0.0376103
Tigd3	-1.25899	0.0208362
Ampd1	-1.25757	0.0269447
Tmem44	-1.25569	0.0340014
Sptb	-1.25283	0.00167104
Gm48314	-1.25075	0.0141639
Ctsf	-1.24909	0.0237787
Cdh10	-1.24802	0.00875168
Gm48796	-1.2474	0.0260184
AC121603.1	-1.246	0.0125043
Gm10800	-1.2454	0.000295522
Plxdc1	-1.24497	0.00235289
P4htm	-1.24329	0.034885
Gm21887	-1.24175	0.0335267
Map3k19	-1.23955	0.0474272
AC109152.1	-1.23917	0.00748871
Cspg5	-1.23862	0.0351913
Tmem29	-1.23588	0.00307218
Slc35b2	-1.23551	0.00324137
Gm12568	-1.23435	0.0144902
Spred3	-1.23417	0.041431
Gm21738	-1.23309	0.00595368
Slc41a2	-1.22982	0.000251024
Sdcbp2	-1.22862	0.00913188
Gabbr1	-1.22846	0.000271288
Gm16570	-1.2259	0.046671
Tnnt3	-1.22363	0.00529128
Gm15712	-1.22332	0.0386968
Adam30	-1.22205	0.00591932
Gm38365	-1.22142	0.0478166
Gm43788	-1.22114	0.00117537
Mast4	-1.2148	1.38e-05
Fmnl2	-1.21372	0.0359341
Sag	-1.21332	0.027323
8430406P12Rik	-1.2112	0.0348322
Gm47773	-1.20981	0.0141692
Gm37978	-1.20946	0.0383007
Il17rb	-1.20428	0.000973369
Gm38336	-1.20294	0.0316423
Ctnnal1	-1.20253	0.0103914
Wdr46-ps	-1.20226	0.0310246
Gm38082	-1.2016	0.0110208
Gm14239	-1.19789	0.0287492
Gm42449	-1.1978	0.0218489
Olfr1444	-1.19486	0.0274002
Mgll	-1.19474	0.0386298
Gm10571	-1.19113	0.0258908
Il17f	-1.18876	0.00543296
Gm37718	-1.18853	0.0259271
AC154542.1	-1.1884	0.0429826
Gm28289	-1.18737	0.0474272
4930550C14Rik	-1.1841	0.0309524
Kcnq1ot1	-1.1834	2.85e-05
Fosl1	-1.18173	0.0246193
5830444F18Rik	-1.18078	0.000607016
Gm20682	-1.18065	0.0130906
BC024978	-1.18009	0.00408047
Gm8574	-1.17898	0.0446324
Gm38386	-1.17853	0.0286702
Arl5b	-1.17607	0.00016661
Hmgb1-ps8	-1.17571	0.00139402
Gm15787	-1.17248	0.0211365
Palld	-1.16898	0.000471311
Miat	-1.16814	4.8e-05
Gm12258	-1.16636	0.0170254
Ypel1	-1.15963	0.0235542
Gm44091	-1.15922	0.0119779
Gm42986	-1.15821	0.0130421
9430087J23Rik	-1.15388	0.0211668
Gm10722	-1.14643	0.000461462
Fth-ps2	-1.14609	0.0323504
Gm44033	-1.14473	0.0397541
Gm12940	-1.1441	0.00149218
Fam209	-1.1414	0.0331353
Gm37084	-1.1403	0.00891932
Trim3	-1.13737	0.0312889
Rprd1a	-1.13642	0.00463556
Nek6	-1.13367	0.0123897
Tmem156	-1.13296	0.00120655
Gm44667	-1.12773	0.00240771
Cxcl2	-1.12645	0.00517644
Gm42907	-1.12625	0.0373433
Pick1	-1.12454	0.0372443
Pde11a	-1.12431	0.00477694
Itga2b	-1.11999	0.0190425
Gm43364	-1.11911	0.00600375
Gm47798	-1.11615	0.0310246
Nim1k	-1.11377	0.0328943
5330406M23Rik	-1.1134	0.00251374
Hpgds	-1.11067	0.00127154
Map1b	-1.11021	0.00414857
Gm37510	-1.10971	0.00672138
Gm47664	-1.10761	0.00270376
2510017J16Rik	-1.1067	0.0185332
Fam83g	-1.10414	0.0391392
Slc22a15	-1.10335	0.00089333
Mir22hg	-1.09876	0.0407584
Gm47588	-1.09751	0.0285452
Mtfr2	-1.09359	0.0379041
2022-03-03	-1.09214	0.00318504
Kdm6b	-1.08889	0.00172842
Gm37642	-1.08584	0.0123949
Gm43176	-1.08312	0.047899
Rccd1	-1.0809	0.018705
Gm38292	-1.08016	0.0469365
D030028A08Rik	-1.0785	0.0243742
Mbtd1	-1.07659	0.00197027
Gm42820	-1.07636	0.0116333
Srxn1	-1.07481	0.0295735
Ank2	-1.07187	0.0299152
Fbxl18	-1.06799	0.00296469
Gm16638	-1.06789	0.0128788
E330034L11Rik	-1.06762	0.0423008
Xlr4a	-1.06407	0.000441965
Gm28187	-1.06162	0.0204623
Cystm1	-1.05842	0.0201582
Psd3	-1.0565	0.00111981
1700029H14Rik	-1.05282	0.032529
Gm37728	-1.05021	7.11e-05
Gm37420	-1.04964	0.0121702
Synj2	-1.04963	0.00590302
Gm43379	-1.04924	0.0358792
Tiam1	-1.04813	0.00079449
Mrps6	-1.04627	0.0190425
Rabgef1	-1.0456	0.000897931
Tnfrsf10b	-1.04331	0.00253547
Fam214b	-1.0399	0.00340763
Tmem63b	-1.03721	0.0110534
Ralgps1	-1.03708	0.00630177
Gm47657	-1.03669	0.0189568
Znf41-ps	-1.03575	0.0208362
Acad10	-1.03434	0.0157732
Gm43775	-1.03237	0.0455784
Gm47963	-1.02986	0.0464418
Osbpl3	-1.02739	0.0022983
Tnfsf11	-1.02484	0.00794715
Gm42748	-1.02451	0.0188727
Col11a2	-1.02408	0.0195655
Gm37472	-1.02285	0.0131835
Gm42611	-1.02188	0.00586542
Myo5a	-1.02117	0.000800846
Gm49553	-1.01992	0.0120777
Atrnl1	-1.01857	0.00450181
Adam12	-1.01489	0.0116287
Pomk	-1.01482	0.0230606
Gm37772	-1.0133	0.0135243
Tom1	-1.01303	0.00890436
Qtrt1	-1.0126	0.0264736
Nphp4	-1.01191	0.015872
Npnt	-1.00743	0.0244873
E430014B02Rik	-1.00726	0.000791915
Gm49971	-1.00266	0.0221841
Gm37645	-1.00144	0.0311601
Gm9625	1.00209	0.000201989
Zfp712	1.0031	0.0484647
Gm1840	1.01322	0.0240862
Ipcef1	1.01542	0.000106121
Tor4a	1.01632	0.00223667
Ttl	1.01863	0.031712
Gm24407	1.01876	0.000122147
Tuba1a	1.01889	0.0115529
Myb	1.01966	0.000663901
Gimap1	1.02134	0.000773319
Scd2	1.02234	0.00117457
Bambi	1.02524	0.0435091
Lamtor5	1.02558	0.0181266
Ifi208	1.02662	0.00632009
Scarna2	1.02923	1.31e-05
Limk1	1.02941	0.0279435
Sla2	1.03402	0.00117108
Ugcg	1.03483	0.000107352
Gm13680	1.03605	0.000791804
1700017B05Rik	1.03629	0.00039426
Ldhb	1.03652	0.0327404
Tysnd1	1.03739	0.00988705
Zfp553	1.0413	0.01652
Gm8451	1.04189	0.0104802
Snord104	1.04246	0.00233779
Tm6sf1	1.04326	0.00648413
Pik3ip1	1.04398	0.000581574
Mctp2	1.04412	0.000568095
Zbtb45	1.0451	0.0155912
Rps16-ps2	1.04615	2.58e-05
Hist1h2ai	1.04749	0.0457633
Oas3	1.05046	0.00445921
Slc36a1	1.05268	0.00878912
Gm6274	1.05334	0.00186955
Clec2d	1.05455	0.00545484
Sox4	1.05481	0.0372443
Gm25291	1.05984	0.000107352
Gm22786	1.06016	0.0247552
Ybx3	1.06081	0.000211929
Gm25989	1.06153	0.0162682
Cd27	1.06275	0.000542959
Fam111a	1.06325	0.00191614
Zbtb18	1.06504	0.0114203
Rnu3b1	1.06618	0.0279435
Hspd1-ps3	1.06747	0.00384551
Gm25360	1.06848	0.016739
Cbr1	1.06921	0.0372647
Nlgn2	1.07006	0.0480266
Gm25395	1.07055	0.000553704
Gm23935	1.07092	0.000889443
Fam222a	1.07372	0.0145206
Gm10275	1.07638	1.2e-05
Gm23143	1.07639	0.0408086
Lpcat4	1.08032	0.00158327
Bbc3	1.08049	0.00405931
Rsad1	1.08187	0.0352836
Carhsp1	1.08369	0.0018278
Gm11826	1.0837	0.0110432
Gm23245	1.08406	0.00057964
Wdr83	1.08609	0.0372443
Tgds	1.09001	0.00548218
Bicdl1	1.0901	0.000196864
Crls1	1.09104	0.0230305
Gm23287	1.09487	0.0358215
Frat1	1.09627	0.00165566
Gzf1	1.09849	0.0439237
Gpr55	1.09937	0.0421527
C330011M18Rik	1.10233	0.0256621
Gm26035	1.10267	0.00635568
Ifi209	1.1029	3.62e-05
Gm26165	1.10293	0.000127139
Gm22513	1.10301	0.000122147
Tmem38b	1.10443	0.0004087
Rpl18-ps2	1.10615	0.00499169
Fam118a	1.11039	0.00327475
Phf13	1.11113	0.00472081
Crebl2	1.1114	0.00599249
Gramd4	1.11214	0.000122147
Nanos1	1.11609	0.0137812
Gm9294	1.11793	0.00779962
Dnajc25	1.11894	0.0372443
Snora73b	1.1192	3.05e-06
Gm23639	1.12048	0.00101868
Hsdl1	1.12112	0.000667474
Ighm	1.1228	0.000190226
Casp2	1.12399	0.000294898
Exosc4	1.12404	0.0154674
Tsc22d3	1.12511	3.08e-05
Fads1	1.12582	0.0162572
Hist1h3e	1.12754	0.00141607
Snora41	1.12939	0.00293465
Gm10704	1.12945	0.0170716
Snord8	1.13008	0.000184462
Ptpn12	1.13146	0.00155595
Scarna3a	1.13255	0.00110563
Dnajc9	1.13489	7.16e-05
Hist1h2ac	1.13565	0.0487815
Psmb9	1.13715	0.0275619
Arsb	1.14	4.95e-05
Klf2	1.14109	6.49e-06
Gm9770	1.14199	0.00157583
Fam169b	1.14461	0.00110563
Rhob	1.14507	0.000397927
Gpd1l	1.14664	0.000435712
Snora5c	1.14669	0.0152273
Cdc25b	1.14785	0.000275361
Trbv15	1.15314	0.0340664
Snhg20	1.15517	2.68e-05
n-R5s193	1.15791	0.00445921
Cpox	1.15885	0.0371783
Gm26225	1.15897	0.0230743
Gm25492	1.15903	0.00031412
Acp5	1.15964	5.93e-05
n-R5s136	1.15989	0.00414857
Gimap6	1.16035	5.96e-05
Snora73a	1.16173	2.2e-05
Lyst	1.16218	3.55e-06
Prune1	1.16249	0.0154888
n-R5s194	1.16381	0.000941408
Gm24270	1.16431	5.06e-06
Cog1	1.16946	7.32e-05
Gm22581	1.17124	0.028499
Taf6	1.17191	0.00318504
Plod1	1.17358	0.0121593
Gm24305	1.17367	0.000288528
Gm19585	1.17425	0.000435712
Abcb1a	1.17445	5.01e-05
Hist1h2bh	1.17737	0.0223734
Hspa1b	1.17752	4.94e-07
Gm24119	1.17836	0.000150217
Sh3tc1	1.18296	0.0353373
Ncapd2	1.19243	4.4e-05
Cdca8	1.19297	0.0435923
Gm25911	1.19382	0.0010409
Scarna6	1.1981	8.5e-06
Pycr2	1.19828	0.00155883
Snora34	1.19859	0.000654422
Hist1h4c	1.19958	0.000344356
Cd7	1.20288	6.44e-05
Irf2bpl	1.20396	3.51e-06
Slc26a11	1.20422	0.0151769
Hist4h4	1.20906	0.00102403
Tuba1b	1.20926	0.000107352
Gm22486	1.21045	0.000787832
Baiap3	1.21299	0.00543296
Cd8b1	1.21783	0.000510105
Fam78a	1.21866	0.00214307
Cmah	1.21926	5.17e-05
St8sia6	1.22188	0.0170254
Gm24187	1.2247	0.000398246
Sh2d3c	1.22689	0.000726689
n-R5s151	1.22815	0.00153349
Cenpe	1.22935	0.000177115
Ncald	1.23273	0.00057964
Emid1	1.23328	0.0318931
Serpinb6b	1.23492	0.000153934
Aff3	1.23722	0.00117337
Rn7s6	1.23725	8.72e-05
Gm6368	1.23728	0.0211668
Gm11346	1.23794	0.0193472
Hopx	1.23925	0.00470627
n-R5s118	1.24377	0.000607016
n-R5s109	1.2447	0.0319366
Gm25788	1.24558	1.43e-05
Hist1h4h	1.2457	0.000384632
AI837181	1.24585	0.00566756
Dtx1	1.24771	1.15e-06
Gm23297	1.24814	0.00117457
Gm26448	1.24841	1.45e-05
Zfyve28	1.24913	0.0365272
Hgh1	1.25096	0.0305213
Ttyh3	1.25257	5.98e-06
Snhg4	1.25414	3.43e-05
Gm5837	1.25467	0.031712
Gm25636	1.25525	0.000360946
Cst7	1.25741	0.00021683
Supt4b	1.25825	0.0121931
Gm11223	1.26041	0.00875168
Gm6851	1.26398	0.0455784
Tspyl3	1.26491	0.00418093
Gm17300	1.26856	0.0358792
Gm25835	1.2693	6.45e-06
Gm26387	1.27068	0.000581574
Snora78	1.27835	4.95e-05
Gm23442	1.2809	2.73e-06
Hist1h2bc	1.28709	0.000883933
Ifi27l2a	1.28848	0.0417214
Cables1	1.29538	1.2e-05
Hist1h4k	1.29625	0.00897224
Ticrr	1.29769	0.00641172
Thap11	1.2998	0.00558494
Casp4	1.30202	0.0140737
Hist1h1a	1.30433	0.00539394
Entpd1	1.30872	0.00650519
Dag1	1.31037	7.92e-05
Spock2	1.31161	1.34e-06
Cxxc5	1.31228	0.0154674
Hist1h2af	1.31275	0.00222656
Art4	1.31393	0.00197027
Rgs16	1.31759	0.0165881
Pctp	1.31949	0.0374856
Scarna3b	1.32231	0.000910681
Irf2bp1	1.32975	6.94e-05
Tbc1d16	1.33417	0.0331915
Cdc20	1.33424	0.0292155
Gm23136	1.33746	0.00951175
n-R5s56	1.34478	0.000233004
Gimap3	1.34671	4.44e-07
Them6	1.34783	0.0231836
Stmn1	1.35323	0.000523741
Snora17	1.35454	2.48e-05
Pacsin1	1.36043	0.000122567
Snora30	1.36404	2.71e-05
Gm24507	1.36425	0.013811
Ccr5	1.367	5.85e-05
Adh1	1.36706	0.00535006
Rnu1b6	1.37023	0.00232732
n-R5s33	1.37189	0.000189473
Top2a	1.37198	2e-06
Mcat	1.37367	0.0103198
Gbp3	1.37385	9.45e-05
Hist1h1e	1.37511	0.000157965
Mis18bp1	1.37514	0.00561046
Gm22068	1.37862	7.1e-06
Gm24950	1.37878	0.000150426
Gm17383	1.38027	0.0455784
Lef1	1.38786	8.63e-09
S1pr4	1.38906	1.26e-06
Ccr7	1.39498	1.11e-05
Hist1h2bn	1.40138	0.00024134
Zfp940	1.40684	0.0179583
Gm11131	1.40696	0.000776923
Nrm	1.409	0.00866365
Cxcr3	1.41302	8.96e-05
Rpsa-ps5	1.41477	0.00126366
Trbv1	1.41656	0.0160772
Kif22	1.41747	0.0328598
Celsr1	1.41957	6.54e-07
Gm23971	1.42114	3.34e-05
Hist1h2ao	1.42157	0.00689318
Hist1h3b	1.42224	0.00336259
Afdn	1.42378	0.00206264
Sulf2	1.42579	0.0174026
Trgv2	1.42651	2.53e-06
Eomes	1.4279	0.0476088
Pcyox1	1.43092	7.51e-05
Hspa1a	1.43167	7.19e-10
Atp6v0d2	1.43583	0.0033848
Gm24289	1.44014	5.07e-05
Ifi214	1.44079	0.00667485
Gm22270	1.44772	1.52e-05
Gpr137c	1.45157	0.0160361
Kif15	1.45736	0.00035619
Rnu12	1.45794	1.25e-05
Ms4a6c	1.47115	0.0413491
Gm15564	1.47473	2.21e-09
Rtl6	1.47774	0.00623175
Atp8a2	1.48292	5.06e-06
Hist1h2be	1.48739	1.21e-05
Itga1	1.49968	1.8e-05
Pclaf	1.49997	0.0080056
Armc6	1.50055	0.0170716
Scarna8	1.50267	2.56e-05
Id3	1.5032	0.00566756
Nrgn	1.50554	0.015958
Tgm2	1.50581	0.0287015
Rnu1b1	1.50602	0.0227961
Nrarp	1.51753	0.000523741
Gramd3	1.52024	2.04e-11
Gm24698	1.52352	0.021219
Ms4a6b	1.52521	6.22e-10
Epsti1	1.52602	4.4e-10
Gm2682	1.5264	2.64e-08
Gm15441	1.5268	0.0265994
Gm43267	1.53232	0.0299456
Metrnl	1.53368	0.0311601
Trdc	1.53623	0.0354073
A630052C17Rik	1.54026	0.037769
Dmrta1	1.54301	0.00466077
E2f2	1.5468	0.0111551
Tlr12	1.55386	0.0152034
Hist1h3a	1.55747	8.66e-05
Hist1h2bb	1.56055	6.14e-06
Arl4d	1.57861	1e-05
Txnip	1.57973	5.05e-13
Rbpms	1.58181	5.17e-05
Gimap4	1.5864	4.03e-09
Ifi206	1.58787	2.86e-08
Akr1c13	1.58801	0.000170784
Tubb5	1.589	2.9e-13
Hist1h1d	1.59486	9.43e-07
Gm25939	1.60812	1.83e-08
Snord17	1.61818	2.67e-13
Gm42418	1.62747	9.82e-09
Gm22973	1.6439	8.68e-05
Osgin1	1.64409	2.56e-05
Snora57	1.66296	1.14e-07
Hist1h2ab	1.66449	0.000589638
Tcrg-C2	1.67859	6.8e-09
Hist1h2ak	1.68552	8.14e-07
Hist1h3i	1.6875	0.000947498
Hist1h3d	1.69502	9.55e-05
Serpina3g	1.69528	7.12e-05
Rrm2	1.70392	2.71e-05
Hist1h2bg	1.71196	6.45e-06
Ccl5	1.71294	0.0189059
Trbv13-1	1.72476	0.000189659
Il10ra	1.72877	0.00100855
Mki67	1.73276	5.61e-15
Gm19412	1.73325	0.00686173
Bend4	1.73907	1.62e-06
Ctsw	1.73975	5.05e-13
1700025G04Rik	1.74542	3.55e-06
n-R5s115	1.74893	1.14e-07
Ms4a4b	1.75816	0.00600375
Nkg7	1.76469	3.74e-10
Hist1h3f	1.76585	2.8e-05
Il21r	1.77718	1.23e-09
Zcchc18	1.79661	0.000398246
Gm23658	1.82077	0.000676707
Gm43352	1.82489	0.00204457
Plek	1.83179	2.21e-05
Klrb1c	1.83225	9.28e-10
Selenon	1.84141	7.08e-07
Tbx21	1.8434	2.32e-08
Itga4	1.86544	1.07e-16
Gm8369	1.87647	5.98e-06
Uhrf1	1.88292	9.73e-09
Bub1	1.89402	0.00245817
Tcrg-V1	1.89865	9.1e-06
Ifit2	1.90337	6.62e-06
Gm22614	1.90788	1.46e-06
Atp1b1	1.91595	0.000431965
Rhod	1.93286	0.00159881
Ect2	1.98206	9.89e-05
Nod1	1.98296	2.08e-06
Dusp2	2.02574	1.63e-20
Cpne7	2.03307	4.94e-05
Zfp683	2.05288	1.89e-05
Heatr9	2.06622	0.000386013
Ifit1bl1	2.1022	5.5e-05
Trbv20	2.11283	0.00125363
Lars2	2.1207	9.34e-16
Samd3	2.1221	4.18e-06
Ifng	2.14924	5.81e-14
Trbv19	2.15866	1.05e-11
Hist1h1b	2.19263	2.09e-06
Il12rb2	2.19907	3.06e-15
Gm49751	2.25701	7.41e-08
Spry2	2.28527	1.34e-13
Hist1h4f	2.29183	7.66e-07
Actn1	2.35163	5.8e-13
Rflnb	2.35994	6.35e-10
Gpc1	2.40159	1.02e-16
Sox13	2.4025	1.7e-15
Klrc1	2.40691	5.23e-05
Hist1h3c	2.43643	2e-06
Slamf7	2.44506	1.45e-10
Lilrb4a	2.46735	1.3e-07
Itm2a	2.51552	7.04e-06
Ccr9	2.52689	1.02e-16
Cd160	2.5421	4.06e-08
Cd8a	2.59608	6.49e-13
Igfbp4	2.64003	2.69e-14
Rab27b	2.6523	3.85e-12
Klre1	2.69275	3.98e-09
Ccl4	2.71249	1.47e-05
Hist1h2bq	2.72671	9.42e-11
Hist1h2bk	2.77172	1.62e-06
Ly6c2	2.94167	1.73e-16
Mir6236	2.96741	7.95e-33
Xcl1	2.98429	1.38e-13
Tcrg-C4	3.05671	1.72e-26
Izumo1r	3.15561	6.58e-12
Prf1	3.21958	3.43e-20
Lilr4b	3.28442	3.85e-19
Gm4956	3.32715	9.73e-09
Sell	3.35041	3.42e-24
Klra9	3.37365	3.05e-11
Klrc2	3.38982	5.45e-14
Plac8	3.4534	1.02e-16
Trdv2-2	3.77865	7.09e-11

## Sheet: WT day 0 vs. WT day 8
GeneSymbol	log2FoldChange	padj
Olfr1445	-3.10734	6.39e-05
4930404N11Rik	-2.66815	0.00135386
Mtfr2	-2.08011	0.0130013
Gm25889	-2.04887	0.0260905
Gm15337	-1.97531	7.33e-06
9130230L23Rik	-1.96101	0.000382441
AC126031.4	-1.95929	0.0355296
Xlr4e-ps	-1.94494	0.0139917
Gm43379	-1.88711	0.0059011
Gm37881	-1.87798	0.0301908
Mrpl49	-1.83415	0.0186123
4930403P22Rik	-1.81747	0.00189511
Rasgrp4	-1.80995	0.00706795
Ccdc17	-1.78862	0.0226753
Miat	-1.77275	4.99e-06
Zfp994	-1.7575	0.0269678
1700028N14Rik	-1.74864	0.0384988
Glb1	-1.72779	0.0080134
Ckb	-1.71033	1.95e-06
Pnma1	-1.69369	0.0113299
Gm37370	-1.69165	0.0105234
Stab2	-1.66286	0.041394
Rab2b	-1.63784	0.00245131
Gm44013	-1.61978	0.03378
Wdr13	-1.60028	0.000281645
Pomk	-1.59011	0.0390415
Adam30	-1.55861	0.00430842
Extl3	-1.54858	0.000471536
P2rx7	-1.54187	5.87e-05
Gm20219	-1.53319	0.0438139
Gm37607	-1.51987	0.00758056
Gm28229	-1.50964	0.048753
Rnase4	-1.50733	0.013654
Gm43682	-1.49901	0.0217231
Gm48302	-1.48254	0.0334579
Gm38253	-1.48248	0.0476956
Gm50008	-1.47692	0.0175644
Gm9042	-1.45279	0.00529167
Zfp959	-1.44056	0.041394
Gm42611	-1.435	0.0118802
Cd93	-1.42291	0.00625873
Trim69	-1.4175	0.0278773
Coro2b	-1.41661	8.76e-07
Rffl	-1.40794	0.00758056
Gm44695	-1.40627	0.0122137
Cdk16	-1.39489	0.0126156
Smarcd1	-1.38852	0.00482193
Gm47127	-1.38547	0.0283909
Sntb1	-1.3728	6.73e-05
Gm44423	-1.34737	0.0331091
Nipsnap2	-1.33681	0.0212809
Ret	-1.33498	3.55e-05
Slc9a9	-1.32536	3.88e-07
Lingo4	-1.31577	0.0107867
Pccb	-1.31188	0.0435154
S100a4	-1.30926	1.18e-06
Ints2	-1.30593	0.00245131
Acpp	-1.29743	0.00403304
Gm37510	-1.29656	0.0165792
Nol11	-1.29557	0.00149386
2022-09-11	-1.26385	2.39e-07
Xlr4a	-1.2631	0.000675208
D930016D06Rik	-1.25531	0.0442966
Stx8	-1.24983	0.0176037
Rbpms2	-1.24434	0.00411961
Tnfsf11	-1.24234	0.00214911
2022-09-09	-1.23384	2.16e-07
Gab3	-1.22246	0.0151872
Acot7	-1.22186	0.000459636
5830417I10Rik	-1.217	0.0315921
Ints14	-1.21424	0.0256272
Atp8b4	-1.21247	4.7e-05
Mbtd1	-1.20993	0.00281532
Aak1	-1.20469	2.16e-06
Zfp410	-1.20174	8.81e-05
Isoc1	-1.20059	0.0257986
Ankrd44	-1.1979	4.03e-05
Chm	-1.19234	0.0165405
Gm26740	-1.18896	0.0138879
Phtf2	-1.18631	0.0393999
Slc41a2	-1.18467	0.00483319
Crim1	-1.18251	0.041394
Ago3	-1.17641	0.00330915
Klf7	-1.1686	0.00984935
Znrf3	-1.16759	0.0057655
Atad1	-1.15858	0.00149386
Gm48139	-1.15725	0.00951665
Gm44667	-1.15706	0.0430834
Ccnd2	-1.1507	9.74e-07
Cdk6	-1.14914	0.00240482
Nubp1	-1.14853	0.0455715
Lrrc8c	-1.1466	0.00871829
Tbc1d22b	-1.14487	0.0314686
Gosr1	-1.1424	0.00752352
Cwc25	-1.13827	3.12e-05
Hk2	-1.13742	0.00337317
Sema4a	-1.12814	0.00122284
Zc3h7b	-1.12146	0.0394444
Ece1	-1.12134	0.0394444
A530083M17Rik	-1.1188	0.0292877
Tbc1d5	-1.11853	0.0142242
Ccr4	-1.11658	0.000653358
Arl5b	-1.11385	0.00111267
Osbpl3	-1.10935	0.00746157
Uhmk1	-1.10605	0.000382441
Gfm1	-1.10531	0.0301831
Sestd1	-1.1035	0.00204024
Ikzf5	-1.10253	0.0393999
Ccr2	-1.10018	0.000459636
Lgals1	-1.09714	0.00022644
Il17rb	-1.09478	0.00504647
L1cam	-1.09298	0.0204057
Btbd9	-1.09182	0.0080134
Ndfip1	-1.09076	0.00946701
Nav2	-1.08759	0.000565263
Tmem245	-1.08742	0.0276548
Mbp	-1.08571	0.000433866
Runx1	-1.08506	0.000891357
Tecpr1	-1.08471	0.00106698
Chdh	-1.08244	0.00110917
Xlr4b	-1.0822	0.0372615
Crybg1	-1.08094	8.81e-05
Pnpla8	-1.07864	0.00705322
Med14	-1.07735	0.00867776
Itfg1	-1.07707	0.00941513
Mafg	-1.07691	0.0407522
Smad3	-1.07656	7.56e-05
Kcnc1	-1.07557	0.000835265
Tmem229b	-1.07324	0.0327112
Tmem156	-1.06961	0.00949096
Fam124b	-1.06679	0.0322386
Rnft1	-1.06546	0.00633242
Gm6395	-1.06423	0.0151872
Mphosph9	-1.06358	0.0446304
Rnf144a	-1.04998	0.000710653
Tm9sf4	-1.04883	0.018686
Akt2	-1.04848	0.0211902
Cul5	-1.0469	0.0448449
Lrch1	-1.04594	0.0156009
Rfx3	-1.04527	0.0448281
Stx11	-1.04229	0.0394444
Tagln2	-1.03448	0.00137023
Nbeal2	-1.03245	0.00245131
Creb1	-1.0321	0.0154375
Gabpb1	-1.03108	0.00960368
Slc16a6	-1.02834	0.00268886
Hmgb1-ps8	-1.02833	0.0226753
Rorc	-1.02675	0.00358289
Kdm6b	-1.02628	0.0130013
Mlec	-1.02501	0.000145756
Dnajc10	-1.02323	0.0309881
Coro7	-1.02152	0.0438139
2022-09-08	-1.02061	0.00102642
Gxylt1	-1.01861	0.0130013
Gprin3	-1.01834	0.0191418
Prickle1	-1.01766	0.00725723
Ppp1r7	-1.01754	0.0210871
AW554918	-1.01737	0.0448449
Slc7a1	-1.01677	0.00767761
Mob3a	-1.01453	0.0384469
Gpd2	-1.01426	0.0101643
Jmy	-1.01213	0.00130097
Pon2	-1.0115	0.0154147
Zfp672	-1.01098	0.0122438
1810030O07Rik	-1.01013	0.0346783
Supv3l1	-1.00888	0.0222567
Ramp1	-1.00783	0.00190079
Mxd4	-1.00779	0.0105
Gm45053	-1.00755	0.0154542
Rexo2	-1.00512	0.0126689
Akap10	-1.00452	0.0210871
Itga3	-1.00282	0.0494138
Cers4	-1.00223	0.0133346
Sc5d	-1.00167	0.0495275
Bmp2k	1.00423	0.0407093
Gm5844	1.00482	0.0382301
Gbp3	1.0381	0.041394
Nampt	1.03992	0.045203
Ak2	1.04837	0.00848421
Rhob	1.07354	0.0256272
Baz2b	1.08481	0.00767761
Klf2	1.12554	1.62e-05
Plk2	1.12654	0.00703246
St3gal1	1.14181	0.0130013
Fnip2	1.15154	0.0277451
Fmnl3	1.15628	0.041394
Il6st	1.15882	0.0118802
Pmaip1	1.20558	0.0100277
Sgk1	1.21033	0.0118802
Tor3a	1.25472	0.0177656
Tgds	1.27395	0.0417231
B4galt5	1.28493	0.0292138
Gm49774	1.31453	0.0349025
Adam15	1.31595	0.0314504
Litaf	1.32003	0.02013
Cdc25a	1.32535	0.0375445
Sp140	1.32934	0.0116362
Vat1	1.33045	0.0391893
Crybg3	1.34307	0.0469689
Ccr7	1.40591	0.00338867
Gpr137b-ps	1.4301	0.0157284
Nes	1.43167	0.0153866
Optn	1.43497	0.0210871
Apobec1	1.43539	0.0495818
Dock4	1.43658	0.0103158
Afdn	1.45398	0.0435154
Asph	1.45731	0.0372615
Ksr2	1.45977	0.0384469
Sh3bp2	1.4665	0.041394
Sowahc	1.47045	0.0477293
Daglb	1.47776	0.0166911
Gpnmb	1.48019	0.0120547
Cd79b	1.48089	0.0259421
Per2	1.48318	0.00268886
Cxcl10	1.49266	0.00268886
Myo7a	1.49773	0.0226753
Znhit1	1.51671	0.0378466
Axl	1.52697	0.0263466
Ppl	1.53105	0.0177873
Spib	1.53752	0.030339
Zfhx3	1.55547	0.0372615
Trib1	1.55967	0.00137023
Dnm3	1.60029	0.041394
Igsf9	1.61047	0.0316043
Sh3pxd2b	1.62624	0.0244439
Fam129c	1.63343	0.0175644
Asxl3	1.63445	0.0442352
Entpd1	1.63852	0.0165427
Ighd	1.6393	0.0342186
Anxa4	1.64772	0.0115277
Vdr	1.64792	0.0103212
Cdca8	1.66652	0.0350875
Cd36	1.66753	0.00654604
Gm4869	1.66765	0.0372615
H2-DMb1	1.6704	0.0470968
Camsap3	1.67522	0.0212809
Fbn2	1.67997	0.0435154
Dgat2	1.68085	0.0354066
Vav2	1.683	6.73e-05
Mapk8ip1	1.6977	0.0462375
Gprin2	1.71448	0.0452927
Dpp7	1.71476	0.0159074
Nrp2	1.72153	0.0103776
Lifr	1.72611	0.0449561
H2-DMa	1.72727	0.0080134
Syt14	1.72954	0.0273958
Rusc2	1.7388	0.0348972
Gm26887	1.74533	0.00436977
Lrrk2	1.74665	2.85e-05
Astn1	1.76349	0.0378466
Gas7	1.7657	0.0248297
Dnajb1	1.77177	3.26e-12
Otog	1.77245	0.00396322
Pax8	1.77669	0.0407734
Aldh2	1.78147	0.000732135
Tns3	1.78239	0.000752418
Ldlrad3	1.79589	0.044831
Inpp5f	1.79952	0.00584603
Mobp	1.80054	0.0401723
Pald1	1.80524	0.0464373
Lrrk1	1.80798	0.010264
Msh5	1.80909	0.0382768
Cd9	1.81139	0.000596309
Nfam1	1.81438	0.0237663
Sema3f	1.82116	0.0455715
Fam20c	1.82172	0.0165021
Gpr137b	1.82399	0.0248297
Ctsk	1.82589	0.035829
H2-DMb2	1.82847	0.00530554
Aifm3	1.82958	0.0105497
Nell1	1.83578	0.0372615
Plcg2	1.83636	5.21e-05
Lce1i	1.83825	0.0492739
Zbbx	1.84972	0.0487781
Gm42670	1.84987	0.0417986
Comp	1.85132	0.0382301
Cd55	1.85471	1.36e-05
Syk	1.85558	0.044831
Cd86	1.85639	0.000688172
Mmp9	1.86257	0.0116274
Gm29295	1.86658	0.0495275
Lrrc3c	1.86725	0.0476385
Ugt1a7c	1.86776	0.0470552
Ptprj	1.87143	5.3e-10
Wfdc21	1.87243	0.0445199
Scn9a	1.87314	0.041394
Bhlhe41	1.8765	0.0165021
Slc36a3	1.87699	0.048802
Ccdc88a	1.87783	0.00301979
Csf2ra	1.88005	0.0393999
Myof	1.88063	0.00328776
Cald1	1.88141	0.0229007
Ccl3	1.88591	0.0437631
Snx8	1.88631	0.0029985
Cxcl16	1.88871	0.0137141
4933431K23Rik	1.89672	0.0462167
Plaur	1.9021	1.07e-05
Gm4468	1.90238	0.0455909
1810018F18Rik	1.90283	0.0455715
Slc2a6	1.90564	0.00208681
Ephb4	1.90571	0.0447354
Gm46355	1.90772	0.0447751
Gnrhr	1.90821	0.0410226
Olfr317	1.91447	0.0440658
Actn1	1.91487	0.000827995
Asic1	1.91505	0.00436302
Gm45217	1.91558	0.0396755
AC133523.4	1.92216	0.0430086
F13b	1.92334	0.0428075
Ctsz	1.92342	3.33e-07
Sulf2	1.92554	0.0141424
Gm46392	1.92695	0.0404122
Tsga13	1.93165	0.0378466
Gm16206	1.93301	0.0393999
Carmil1	1.93473	0.000711172
Gm43470	1.9368	0.036551
Olfr1241	1.94102	0.035829
Gm43075	1.94313	0.0399003
Cfp	1.94728	0.00440631
Osm	1.94834	0.00195965
4933440M02Rik	1.94855	0.0264189
Fam43a	1.94989	0.00351313
Cacna1i	1.95334	0.00397174
Slc6a2	1.95724	0.0113567
Cd40	1.96321	0.0116269
Slc7a8	1.96568	0.0164843
Dennd5b	1.97597	0.00494769
Mx1	1.97646	0.010788
Nlrc4	1.97974	0.0138879
Vmn2r52	1.98637	0.0315174
Epb42	1.9869	0.0259421
Zfp704	1.98765	0.00138134
Gm6461	1.9885	0.0309881
Zbtb18	1.98905	8.92e-06
Chst3	1.99314	0.0116274
Adgre1	1.99448	0.0186551
Napsa	1.99525	0.0105
Gm10043	2.00075	0.0302002
Uggt2	2.00133	0.0257986
Gm6583	2.00349	0.0301908
Mt1	2.00639	0.0094189
Gpr35	2.00716	0.00628064
Cd300ld	2.00819	0.0305833
Wdfy3	2.01005	0.00144944
Gm7815	2.01201	0.0212549
D030034A15Rik	2.01404	0.0292921
Cxcl2	2.01629	0.0257418
Cnga4	2.01706	0.0295351
Ms4a4a	2.01791	0.0274816
Fbxl7	2.01907	0.0276548
4930406D18Rik	2.01995	0.0265905
Tbc1d9	2.02087	0.0058221
Gm42530	2.0232	0.0294109
Dmxl2	2.02335	0.00125018
Rassf8	2.02451	0.0210645
Ctsj	2.02478	0.0263209
Phf11a	2.02498	0.0292921
Ptgr1	2.02799	0.0219285
Tarm1	2.03145	0.0153866
Gm8369	2.03271	0.00134895
Dnase1l3	2.0335	0.00506213
LOC102637012	2.03391	0.0224305
Mmp14	2.03496	0.00397174
Armc12	2.03561	0.0267056
Iglc3	2.03603	0.0276548
Gm49526	2.03965	0.0260298
Gda	2.03974	0.0180061
Fndc3b	2.03975	9.63e-05
Gm43433	2.04115	0.0260905
Lcn2	2.04134	0.017753
Dbhos	2.04254	0.0144209
Phldb1	2.04361	7.52e-05
Clec4e	2.04546	0.025442
Gm26786	2.04555	0.0267691
Trim67	2.04705	0.0228611
Adam11	2.04934	0.0256272
Btnl2	2.05002	0.0263209
Slc7a2	2.05687	0.0118802
Muc5ac	2.05898	0.00625873
Gpr137c	2.0597	0.0115277
Igkc	2.06117	0.0184738
Tcerg1l	2.06273	0.0180213
Gm22707	2.06376	0.0228611
Pcdhb8	2.06816	0.0246469
Epha8	2.06823	0.010369
Pkib	2.07459	0.000864336
Accsl	2.07544	0.00804202
Gm7046	2.07739	0.0217782
Trim47	2.07757	0.023443
Cacnb4	2.07903	0.0156009
Ptprk	2.07922	0.0220514
Grm5	2.0831	0.0104693
Mcoln2	2.08457	0.00114342
BC021767	2.08792	0.0228611
Lin28a	2.08863	0.0151872
Hoxd3os1	2.09153	0.0212549
Gbp5	2.09288	4.51e-06
Slpi	2.09486	0.0222005
Zfp30	2.09771	0.0118802
Gpr85	2.10095	0.0184229
Gm8844	2.10516	0.0195748
Csf1	2.10665	0.0121279
Lmo7	2.112	0.000175046
Olfr808	2.1158	0.018636
Mgat4d	2.12288	0.0183753
Lrp1	2.12364	0.0121495
Cd300a	2.12474	0.0155757
Lgmn	2.12923	7.55e-06
Slc9a7	2.13093	0.00397174
Tlr9	2.13811	0.00633242
Cd109	2.14031	0.0121495
Ankrd33b	2.14433	9.42e-06
Ggt1	2.15037	0.0146498
Plscr1	2.15109	0.00529167
Csf3r	2.15465	0.0165405
Col6a4	2.15514	0.00232528
H2-M10.5	2.15708	0.0158835
Upk1b	2.16416	0.0154542
Cxcr2	2.17081	0.0162524
Hsph1	2.17154	2.94e-18
Atp6v0d2	2.18726	0.000588202
Me1	2.18878	0.013374
Gm19612	2.19128	0.0149109
Pla1a	2.19691	0.0144209
Plekho1	2.19735	0.000719174
Fcrl5	2.19855	0.00625873
Zfp558	2.20395	0.0123786
Gm44763	2.20514	0.0130339
Tbata	2.21214	0.0128029
Cldn1	2.21505	0.00804202
Rbp4	2.22074	0.0130013
Gm48261	2.22438	0.0117814
Dgkb	2.22486	0.012869
Ak9	2.22796	0.0106348
Ssu2	2.24028	0.0100277
Gm12524	2.24177	0.0119597
Gm34006	2.24786	0.00703246
Ebf3	2.2489	0.00204024
Eya1	2.24918	0.002233
Gm43303	2.25758	0.0113567
Mreg	2.26022	0.00397174
Hspa1l	2.26645	1.8e-05
Olfr729	2.27848	0.00930897
Ncf1	2.28032	1.02e-06
Fcer1g	2.28318	0.00249425
Ankrd37	2.28411	0.00364961
Il9r	2.28472	0.000653358
Ampd3	2.28556	0.000884295
Nav1	2.2898	0.000237738
Scd1	2.29445	8.51e-11
Lrrc10b	2.29635	0.00941513
Sema7a	2.29749	0.00140313
Slc18a1	2.29881	0.00566804
Casp4	2.30847	0.000375258
Oacyl	2.3088	0.00653327
Cnih3	2.3099	0.0080134
Klrb1b	2.31321	0.00397174
Pilrb1	2.31919	0.00804202
3110045C21Rik	2.3305	0.0079021
Cyp4a14	2.33499	0.00654604
Ebf1	2.33982	3.88e-07
Gm20481	2.34051	0.0058221
Fgr	2.34155	0.000926327
Mir680-1	2.35035	0.00706794
Gm16556	2.35393	0.00701275
Acod1	2.3545	0.00372043
Gab2	2.35576	0.000101537
Timp1	2.36148	0.00642229
Lhfpl2	2.36444	0.00163153
C87114	2.36619	0.00657556
Cd209g	2.37952	0.0058221
Il4i1	2.38036	0.000382441
Lyz2	2.38348	0.00625873
Zc3h12c	2.38464	0.000596722
Nxpe2	2.39905	0.00277395
Kcnip1	2.40347	0.0013956
Sell	2.41227	6.2e-07
Tnfaip2	2.41574	0.000224542
Itgb2l	2.41931	0.00350696
Siglecg	2.42272	0.000620204
Sapcd2	2.42357	0.00342394
Plac8	2.43181	0.0012353
Gm37243	2.43237	0.00482193
Gm49019	2.4358	0.00482193
Tbc1d2	2.43808	0.000745778
Gm21188	2.43848	0.00397174
Gm9435	2.4394	0.00463868
Rab44	2.44128	0.00070903
BC030343	2.44392	0.00450764
A230060F14Rik	2.44873	0.00450445
Cd14	2.4524	0.00428645
Gm45833	2.45485	0.00436302
9530077C05Rik	2.47331	0.00178502
Itgax	2.4763	0.00260733
Gm37168	2.47666	0.00268579
Hmox1	2.48482	0.000115466
Il5ra	2.49421	3.12e-05
Mertk	2.5012	0.00311162
Pou2f2	2.51148	1.58e-07
Emilin2	2.51283	4.56e-05
Arg1	2.5168	0.00184982
H2-Ob	2.5193	7.95e-10
Serpina3g	2.53111	1.78e-07
Tlr2	2.53286	0.0014588
H2-Eb1	2.53598	0.00119489
Clec1a	2.54019	0.0012574
Mlxipl	2.55091	0.000475909
Ighm	2.55145	4.77e-19
Zfp608	2.5536	2.2e-06
Trav6-7-dv9	2.55393	0.00260733
Lyn	2.56415	7.9e-09
Lilrb4a	2.56549	0.00243216
Rab30	2.57377	0.00070903
Gm26773	2.57657	0.00231467
Ncf2	2.58021	7.58e-09
Gm37199	2.58119	0.00203605
Tgm2	2.59495	0.00208236
Gm21827	2.60457	0.00197471
Creb5	2.6095	1.78e-07
Ier3	2.61386	1.29e-05
Cyp27a1	2.61453	0.00151503
Il1r2	2.62314	2.76e-05
Plek	2.64122	0.00140276
Ifi207	2.6429	0.000112663
Pirb	2.65104	0.000217321
Gm14636	2.65175	0.000540754
Cmklr1	2.66888	7.69e-05
Rassf4	2.68422	3.82e-06
Gm10389	2.68644	0.000867218
Mef2c	2.70706	5.15e-13
Cxcr5	2.71927	1.01e-07
Igf1	2.74408	2.2e-05
Vmn1r-ps140	2.76507	0.000567262
Il1a	2.78472	0.000675208
Apoe	2.79013	6.58e-17
Il1rn	2.79255	0.00063611
F630028O10Rik	2.81653	0.000194694
Slc7a11	2.81774	0.000501045
Sema3d	2.83578	0.000390758
Blnk	2.83963	4.62e-08
Cd19	2.86993	2.04e-10
Iglc2	2.88674	7.36e-08
Zeb2	2.89111	4.74e-15
Havcr2	2.89759	1.69e-08
C1qb	2.92224	5.4e-05
Slamf7	2.9546	5.77e-11
Ms4a1	2.97784	1.88e-12
Mpeg1	2.9795	0.000168301
Cybb	2.98549	3.8e-09
Cd180	2.98609	7.56e-07
Cd79a	3.0118	1e-13
Prr30	3.01206	0.000125376
Hspa1b	3.01967	2.25e-35
Il10ra	3.0199	2.34e-08
Tnip3	3.03619	7.36e-08
Eps8	3.03865	1.66e-08
Tubb6	3.06558	8.76e-07
Nlrp3	3.0659	1.94e-10
Gm19951	3.07975	4.43e-05
Cd22	3.09005	9.67e-15
Wdfy4	3.09093	1.09e-17
Csf1r	3.10711	9.32e-12
Il1f9	3.11212	5.87e-05
Bank1	3.11352	1.04e-12
Cd24a	3.11696	1.5e-12
Fcgr2b	3.1179	1.9e-09
Cd33	3.17522	1.4e-06
Nuak2	3.20149	5.76e-09
Clec4n	3.21441	1.85e-05
Spag16	3.2405	8.35e-06
Lilr4b	3.2421	1.85e-05
Spp1	3.25137	1.85e-05
Mgl2	3.25362	5.05e-07
Slc11a1	3.25621	1.58e-06
Lrp8os1	3.26034	1.6e-05
Gm44531	3.27077	1.8e-05
Bcar3	3.27352	4.25e-13
Marcks	3.28832	1.14e-08
Csf2rb2	3.29552	1.21e-09
H2-Ab1	3.34612	4.62e-09
Cxcl1	3.38518	3.12e-06
Cd300lf	3.39856	4.7e-12
H2-Aa	3.40905	3.72e-23
Ctsh	3.45152	1.47e-10
Hspa1a	3.47289	8.32e-57
Ccr1	3.48003	2.75e-09
Tlr4	3.49385	4.12e-08
Spi1	3.57344	1.36e-11
Ccl6	3.60334	8.79e-07
Arrdc4	3.606	1.38e-09
Mmp12	3.61351	1.47e-10
C1qc	3.63302	4.92e-08
Anpep	3.6392	1.5e-12
Cd74	3.66485	1.68e-45
Pla2g7	3.66912	2.23e-07
C1qa	3.68357	1.3e-07
Cd80	3.73406	7.9e-09
Sirpa	3.87378	6.7e-13
Mrc1	3.94593	1.72e-09
Ccl17	3.96466	3.8e-09
Retnla	3.97006	3.7e-10
Thbs1	4.09632	6.09e-10
Mmp19	4.11743	5.67e-15
Wfdc17	4.12161	2.67e-09
Slfn4	4.12816	2.21e-10
Fn1	4.51916	1.04e-13
Cyp4f18	4.54982	2.25e-13
F10	4.56414	8.3e-18
Mefv	4.63549	2.3e-13
Csf2rb	4.67198	7.74e-34
Ear2	4.71697	1.53e-13
Ccl9	4.77748	3.87e-18
Tgfbi	5.26908	2.73e-32
Ccl24	7.55687	2.93e-48

## Sheet: Va19 day 0 vs. Va19 day 8
GeneSymbol	log2FoldChange	padj
Gpc1	-1.46222	8.33e-13
Cenpe	-1.24335	8.8e-07
Il12rb2	-1.18029	9.95e-09
Kifc1	-1.15361	0.00221575
Cenpf	-1.12585	1.37e-05
Cd93	-1.12541	1.32e-07
Cit	-1.12098	3.78e-05
Cd160	-1.12019	0.00135917
Cxcr3	-1.11744	2.03e-05
Klrc1	-1.07857	1.85e-07
Itih5	-1.0735	0.00296451
Nhsl2	-1.06611	4.93e-08
Rab27b	-1.0631	9.3e-05
Mki67	-1.06199	4.56e-11
Gm12097	-1.05251	0.00997581
Lyst	-1.04909	2.81e-09
Bmf	-1.04879	0.00640478
Art2b	-1.04483	0.00123603
Klrc2	-1.01817	0.00200763
Brca1	-1.0147	4.51e-05
Mn1	-1.00738	0.0121753
Myc	1.00538	2.31e-06
Gm7967	1.00974	0.00774358
Neat1	1.02264	1.35e-10
Slc15a3	1.03416	0.000404533
Tpt1-ps5	1.04104	0.00202523
Havcr2	1.05307	0.00976037
Gm12034	1.06208	0.00604694
Gm26887	1.06399	7.34e-05
Bcl3	1.0658	1.26e-07
Lgals3	1.06596	2.65e-07
Oasl2	1.06638	1.02e-07
Rab20	1.07628	0.0021034
Stab1	1.07787	0.000234947
Gm5844	1.09432	6.23e-09
Gm8337	1.10629	0.00103755
Ptger2	1.11523	5.18e-05
Ifit1	1.14088	2.18e-05
Gm6506	1.14198	0.00028274
Fau	1.16757	8.18e-11
Usp18	1.17682	0.0016786
Rpl36a-ps3	1.18596	0.000191592
Zhx2	1.19166	3.28e-08
AC165327.2	1.21371	0.00139427
Gm12346	1.21981	9.37e-13
Gm7392	1.24343	7.2e-07
Gm47283	1.25188	0.000223499
Hsph1	1.25326	2.67e-16
Lad1	1.26504	0.000873889
Ddit4	1.27035	1.85e-07
mt-Co2	1.28918	2.36e-15
Gm23105	1.30155	0.000472072
Gbp5	1.32124	3.35e-09
Gm6285	1.32772	1.35e-10
Rps15a-ps3	1.32856	7.89e-06
Cxcl10	1.37597	2.69e-12
Dnajb1	1.39913	4.46e-16
Gm7079	1.4793	2.83e-07
Cd83	1.48301	7.28e-16
Tspan9	1.51409	1.7e-09
Tpt1-ps6	1.64525	1.54e-15
mt-Nd3	1.77181	8.28e-11
Gm10059	1.7993	7.04e-10
Rnf208	1.83161	1.87e-10
Gm20481	1.83574	8.47e-09
mt-Nd4l	1.95145	7.36e-18
Rpl38-ps1	2.01122	1.98e-11
Gm24130	2.06436	2.17e-15
mt-Co3	2.10556	6.91e-43
mt-Atp6	2.32565	1.12e-48
Chil3	2.35671	6.8e-15
mt-Atp8	2.44797	4.67e-47
Hspa1b	2.49701	1.3e-62
Hspa1a	2.61805	3.06e-71
Hspa1l	2.78935	3.86e-42

## Sheet: WT day 8 vs Va19 day 8
GeneSymbol	log2FoldChange	padj
Gm22614	-5.35992	1.5e-78
Klrc1	-4.91629	2.15e-30
Ly6c2	-4.7155	8.15e-15
Mir6236	-4.40984	1.31e-45
Trdv1	-4.31121	3.17e-34
Ccr9	-4.29858	5.78e-15
Ccl5	-4.10745	7.98e-17
Trdv5	-3.97004	6.39e-12
Srr	-3.93706	1.33e-21
Gm2682	-3.92265	5.53e-83
S1pr4	-3.90662	1.76e-16
Zfp712	-3.82496	6.97e-32
Snora2b	-3.81942	4.64e-10
Mrpl49	-3.8057	8.5e-18
Trdc	-3.78358	6.1e-28
Trgv2	-3.76129	2.06e-27
Abcb1a	-3.74863	1.89e-14
Gm11131	-3.73274	8.5e-18
Gm43852	-3.71475	1.98e-09
Il21r	-3.71003	6.75e-13
Snhg20	-3.69924	2.63e-13
Tcrg-C4	-3.67134	5.46e-29
Tcrg-C2	-3.65954	1.31e-10
Actg-ps1	-3.65352	1.94e-25
Tbx21	-3.58862	1.58e-36
Stmn1	-3.56875	3.51e-07
Trdv2-2	-3.56032	1.32e-11
Spry2	-3.53683	3.54e-34
Lars2	-3.51572	2.23e-11
Cbx3-ps7	-3.51009	1.05e-28
Ms4a6b	-3.46503	1.36e-07
Igfbp4	-3.45527	3.18e-09
Iigp1	-3.43744	6.19e-11
Eng	-3.41233	4.07e-12
Bicdl1	-3.40942	5.99e-09
Gm5864	-3.39983	1.8e-08
Kcnj8	-3.38361	3.94e-09
Cd8a	-3.37735	1.71e-07
Sox13	-3.37405	1.63e-23
Rn7s6	-3.36269	4.23e-07
Gm25813	-3.32667	9.56e-22
Trav1	-3.3078	1.18e-06
Lrrc41	-3.2664	1.51e-48
4933406P04Rik	-3.22103	5.67e-06
Rflnb	-3.21918	1.18e-10
Ccnq	-3.19774	1.17e-14
Gm9625	-3.18964	5.51e-13
Rpsa-ps5	-3.18244	7.55e-09
Vipr1	-3.16729	4.23e-06
n-R5s156	-3.15868	1.13e-13
Cep41	-3.15183	8.04e-06
Snora78	-3.14914	9.55e-06
Gm9770	-3.12075	1.53e-06
Ms4a4b	-3.10419	8.75e-28
Eif6	-3.07114	1.23e-08
Dtx1	-3.07057	2.62e-11
Gm14029	-3.03744	5.19e-10
Ifit1	-3.03242	2.58e-06
Rps4x-ps	-2.99698	1.18e-06
Gm45855	-2.9867	3.99e-05
Gm15886	-2.97208	6.98e-05
Trappc6a	-2.97031	5.19e-10
Gm23971	-2.95471	3.91e-07
Gm6969	-2.95109	7.65e-06
Trib2	-2.94247	1.54e-13
Gimap3	-2.93766	6.66e-05
C230096K16Rik	-2.93643	7.15e-05
Glb1	-2.93358	4.58e-11
Gm7658	-2.92869	5.98e-09
Trbv12-2	-2.91873	7.53e-06
Snord17	-2.90855	1.8e-08
Vamp7	-2.89621	2.19e-07
n-R5s56	-2.89346	1.9e-07
Gm15536	-2.8742	0.000115153
Phf11b	-2.86564	2.85e-08
Gm8566	-2.86549	1.53e-06
Dusp2	-2.85226	0.000108896
Mrpl28	-2.85032	0.000142959
Gm10524	-2.84032	1.19e-05
Gm24888	-2.83875	7.49e-06
Il12rb2	-2.83805	5.68e-06
Gimap4	-2.83669	5.75e-05
Tnfrsf18	-2.83317	1.67e-16
Frmd8	-2.82857	2.27e-17
Zc3h7b	-2.82553	1.14e-05
Gyg	-2.82358	2.89e-06
Extl3	-2.82269	6.33e-06
Btbd6	-2.81541	1.79e-07
Adora2a	-2.81529	1.58e-05
Cbx3	-2.81243	6.16e-07
Cdk16	-2.81002	0.000189372
Gm42418	-2.80581	2.03e-05
5830411N06Rik	-2.80297	0.000160245
Mid1ip1	-2.80023	1.23e-05
Zfp395	-2.7979	1.74e-05
Gm12844	-2.79543	2.16e-06
Scarna8	-2.7858	7.88e-08
Rab2b	-2.78383	5.11e-05
Coq10a	-2.78013	0.000181476
Rnu12	-2.77953	3.64e-17
Adk	-2.7749	5.67e-14
Klrd1	-2.76973	0.000275355
Tmem186	-2.76835	4.95e-08
St8sia6	-2.76354	5.24e-07
Rnf187	-2.76073	0.000270112
Gm22486	-2.75065	2.25e-05
Gm9294	-2.74732	5.41e-08
Gm15564	-2.74649	1.22e-06
4930481A15Rik	-2.74484	0.000127145
Ttl	-2.74401	5.58e-05
Snora47	-2.74103	0.000354182
9330020H09Rik	-2.72797	0.000109829
Gm23297	-2.72417	7.09e-08
Gm22581	-2.71544	5.74e-05
Crim1	-2.71391	8.97e-05
Gm20721	-2.70539	0.000218071
Trbv19	-2.69985	0.000175114
Tmem185b	-2.69215	3.93e-14
Tmem185a	-2.69113	7.49e-05
Vkorc1l1	-2.68525	6.42e-05
Snora30	-2.68143	1.88e-06
Ppp1r7	-2.68108	0.000444069
Gm23639	-2.67842	1.05e-05
Epsti1	-2.67683	0.000472623
Ehd3	-2.67621	0.000147639
Snora17	-2.67553	1.87e-06
Fam189b	-2.66655	0.000494444
Coa5	-2.66568	0.000294082
Ascc1	-2.65202	1.09e-05
Gm25939	-2.64813	7.1e-07
Gm9512	-2.62234	0.000174637
Dusp7	-2.619	0.000111834
Zfp81	-2.61831	1.06e-06
Arsb	-2.60664	0.000761528
5830417I10Rik	-2.60422	1.58e-05
2510039O18Rik	-2.60211	1.78e-09
Sdhd	-2.60144	0.000202462
Klhl9	-2.60074	0.000431807
Gm23751	-2.5983	5.05e-05
Twf2	-2.59672	0.000802614
Ip6k1	-2.59197	0.000122378
BC017158	-2.58753	2.39e-06
Hs3st3b1	-2.5867	0.000860116
Gm25911	-2.58146	1.87e-05
Gm24289	-2.58012	6.81e-09
Rpsa-ps9	-2.57751	0.000873247
Gm22580	-2.57248	0.000679928
Clns1a	-2.57226	0.000298476
Mir3068	-2.56544	7.82e-08
Gzma	-2.56378	3.24e-05
Fasl	-2.55326	0.000136771
Prss12	-2.5508	0.000667314
Gm26165	-2.54904	7.05e-05
BC029722	-2.54635	0.000196868
Gm23119	-2.54188	7.67e-06
Snora31	-2.54129	2.19e-08
Celsr1	-2.53494	0.000637807
Hsd17b10	-2.53265	1.38e-05
Smarcd1	-2.52864	0.00100657
Gm26917	-2.5286	0.000873247
Ctdnep1	-2.52757	0.00116782
Limd2	-2.52705	0.000475584
Tnks1bp1	-2.52132	0.000435447
Ptcd2	-2.51935	2.28e-06
Gm24950	-2.51865	0.000917603
Nubp1	-2.51583	7.69e-12
Gm10080	-2.51347	9.36e-05
Lef1	-2.51236	0.000860116
Fam136a	-2.50293	0.000860116
Lcmt2	-2.49408	0.00130629
Gm10073	-2.49136	0.00024534
Slc39a3	-2.48783	1.13e-07
Ctsw	-2.4872	0.00144855
Alg10b	-2.48124	0.000533956
Pym1	-2.4805	0.000102705
Ifng	-2.47752	0.00149718
Mxd4	-2.47445	0.000814487
Gpx4-ps2	-2.47077	0.00156982
Vapb	-2.45854	0.000115153
Tmem71	-2.4583	0.000471105
Ubac2	-2.45816	0.000637807
Pisd	-2.4485	0.00104305
Gins4	-2.44673	5.58e-05
Gm25492	-2.44607	0.0003993
Naif1	-2.44356	0.00182061
Exoc8	-2.44268	0.000294504
Gm4900	-2.44216	0.00150555
Taf11	-2.44206	0.00145053
Cbx1	-2.44006	1e-06
n-R5s33	-2.43919	0.000107083
Snord23	-2.43509	0.00189736
Vps26c	-2.43486	0.00131766
Mmd	-2.43203	5.08e-06
Lsm14b	-2.43112	0.000686648
Gtf2e2	-2.43047	0.000331434
Haus4	-2.4301	0.00142399
Sdf2	-2.42754	0.00130189
Gm37108	-2.4274	0.000874184
Rps15a-ps5	-2.42464	0.00154527
Gm6548	-2.41701	0.000996623
Gm8325	-2.41277	0.00210326
Cd7	-2.41042	0.00214994
Timm22	-2.40809	0.00151447
Rnf7	-2.40632	4.3e-07
Dag1	-2.4062	0.00170607
Qars	-2.39448	0.000412739
Tubb5	-2.39265	0.00207476
Srsf9	-2.39233	1.63e-07
Bag5	-2.39103	0.000413555
Scarna3b	-2.38247	0.000954252
Rwdd4a	-2.3779	0.00237194
Rfk	-2.3751	0.00123799
Abcb9	-2.37368	0.00137105
Rnf208	-2.37218	1.05e-05
Cdca7l	-2.37104	4.42e-06
Tma7-ps	-2.37009	2.97e-05
Ssna1	-2.36729	0.00134365
Tmub2	-2.36684	0.00048388
Kctd10	-2.36398	0.00137443
Tprn	-2.36335	0.00172513
Nkg7	-2.36255	4.35e-05
Fam216a	-2.36249	3.3e-05
Hgsnat	-2.35781	6.68e-08
Mcm6	-2.35431	0.002469
Map11	-2.34986	0.00249366
1600014C10Rik	-2.34921	9.19e-05
Coro1b	-2.34557	0.00191474
Ccdc32	-2.33996	0.00252211
Arl4d	-2.33809	0.00303104
Dtd1	-2.338	9.26e-06
E130208F15Rik	-2.33182	0.00320539
Cst7	-2.3307	0.00252211
Gm7027	-2.32843	1.31e-06
Mcm4	-2.32604	0.00146392
Sfxn3	-2.32577	0.00144845
Socs1	-2.32257	0.00326533
n-R5s151	-2.32245	0.00338829
n-R5s115	-2.31918	6.27e-05
Arl6ip5	-2.31822	0.00159602
Riox1	-2.31502	0.002469
Rpl10-ps5	-2.31321	1.68e-05
Tbc1d22b	-2.30913	0.000288914
Gm23262	-2.30749	0.000107317
n-R5s193	-2.30493	7.06e-06
Gm26244	-2.30381	0.00373403
Snora69	-2.30349	0.0032733
Itgb3	-2.30213	0.00296871
Gm16580	-2.30154	0.000239897
Cox7a2l	-2.29369	0.00388444
Cyc1	-2.29213	0.00382631
Gm25788	-2.2911	0.00105372
Ltb	-2.2869	0.00302907
Gm8783	-2.28607	0.000305767
Unc119b	-2.2852	0.00128028
Tbcb	-2.28487	0.00407139
Vps36	-2.28335	0.00408094
Ly9	-2.28178	2.7e-09
Trbv13-2	-2.28169	8.17e-06
Tor4a	-2.27958	5.23e-05
Tbc1d20	-2.27744	0.000475584
Gimap1	-2.27555	0.0038203
Pou6f1	-2.27536	0.00288832
Rps13	-2.27499	0.00194798
Oaz1-ps	-2.27376	6.21e-05
Txnip	-2.27256	0.00423521
Pitpnc1	-2.2669	0.000959584
Txn2	-2.26116	0.00379224
Ebna1bp2	-2.26012	0.00301206
Zbtb24	-2.25939	0.0010352
Otud1	-2.25537	0.00370733
Eif2b5	-2.25519	0.00448833
Mphosph9	-2.25518	0.00221031
Trappc5	-2.25284	0.000804267
Snord104	-2.25283	0.00320539
Tprgl	-2.25279	0.00470881
Gm22068	-2.25034	0.00117151
Mtfr1	-2.24904	0.00467068
Gm7059	-2.24662	0.00185719
Snora62	-2.2449	0.000367832
Trbc2	-2.24412	0.00488139
Arhgap9	-2.24339	0.00146209
Slc38a10	-2.2432	0.00488139
Rtf2	-2.24224	0.00483851
Kcnk1	-2.24168	0.00437915
Gm5835	-2.24045	0.00487386
Klhl6	-2.23972	2.83e-07
Eif3d	-2.23821	0.00432719
Tuba1a	-2.23665	0.00247321
Gfi1	-2.23609	0.00495297
Gosr1	-2.23608	0.000185623
Gm12696	-2.23502	0.00264472
Gm23245	-2.23406	0.00314878
Oas3	-2.23378	0.00506954
9530068E07Rik	-2.23353	0.00505365
Scarna3a	-2.23055	2.64e-05
Ccnd3	-2.22304	0.00515876
Uhmk1	-2.22008	0.000368743
Sla2	-2.21755	0.00312834
Akt2	-2.217	0.0044452
n-R5s136	-2.21593	0.00443571
Serpinb6b	-2.21013	0.00137105
Sash3	-2.20559	0.00247321
Ndufb11	-2.20371	0.00370645
Nipsnap2	-2.20065	0.00105775
Rrn3	-2.19987	0.00499502
Gm25313	-2.19977	0.00419143
AC124512.1	-2.1964	0.00585213
Mrpl38	-2.19252	5.58e-05
Isoc1	-2.19243	0.00605889
Pigq	-2.19234	0.00505693
Psma7	-2.18764	0.00627791
Gltp	-2.18586	0.00463523
Spata13	-2.18101	0.00593602
Hist1h4h	-2.17894	0.000221424
Ago1	-2.17543	0.00648609
Zfp35	-2.17457	0.000291577
Snx14	-2.17237	0.00382631
Znrf3	-2.17222	0.00663332
Fkbp4	-2.17221	0.002469
Crkl	-2.17178	0.000502277
Ipcef1	-2.17031	7.02e-05
Rpl35a	-2.16632	0.00657323
Elf4	-2.16249	0.00382144
Tmc6	-2.16188	0.000501967
Cnp	-2.16155	0.00697264
Fem1a	-2.15603	0.00428447
Nup210	-2.1558	0.00613069
Scarna2	-2.15344	0.00713367
Vgll4	-2.15276	0.00714297
Zbtb33	-2.15267	0.00119985
Pop5	-2.15067	0.00517072
Mki67	-2.14902	0.00301206
Stat1	-2.14476	0.00494549
n-R5s194	-2.14303	0.000587453
Thra	-2.14244	0.00709903
Exoc7	-2.14111	0.00648113
Mcm2	-2.14049	0.000686876
Ndfip1	-2.14	0.00759095
Ccr5	-2.13991	0.0018247
Hist1h3f	-2.13927	0.00768478
Ckb	-2.13844	0.00312466
Nudt3	-2.13536	0.00534682
Rbpms2	-2.13325	0.00709903
Peg13	-2.13247	0.00514299
Xpc	-2.13209	0.00258872
Prkcq	-2.13135	0.00785105
Tcf4	-2.12482	0.0031747
Tec	-2.12419	0.000670082
Tef	-2.12388	0.00448833
Baz2b	-2.12337	0.00758309
Gpnmb	-2.12328	0.000115683
Sptb	-2.12235	0.007638
Lrp8	-2.12045	0.00243795
Zfp57	-2.11998	0.00833208
Gm28438	-2.11851	0.00106692
Per2	-2.11744	0.0042346
Map4k5	-2.11654	0.00663332
Clic4	-2.11566	0.00142936
Dock6	-2.11391	0.00819289
Ppp4r1l-ps	-2.11265	0.00690379
B3galt2	-2.11192	0.00739947
Cysltr1	-2.10675	0.0047229
Serpina3g	-2.10389	0.00177973
Stk35	-2.10216	0.00867011
Ank2	-2.10195	0.00354138
Gm38070	-2.10179	0.00419143
B4galt5	-2.10136	0.00119985
Pmaip1	-2.09892	0.00896246
Rap1gap2	-2.09676	0.00904414
Pfkfb4	-2.09536	0.00227044
Plekho1	-2.0949	0.00531278
Ctsl	-2.09424	0.000523412
Ctns	-2.09375	0.00934807
Stx2	-2.09242	0.00691806
Agpat4	-2.08951	4.36e-08
BC048403	-2.08545	0.00935933
Bmp2k	-2.0835	0.00653299
Hivep3	-2.08321	0.00978947
Gm18310	-2.08251	0.00983847
Gm37529	-2.07934	0.0095799
Dqx1	-2.07854	0.00188671
Inpp5a	-2.07595	0.00989879
C430019N01Rik	-2.07532	0.00904839
Ptprj	-2.07429	0.00541011
Ralgds	-2.07331	0.00709903
Gm49774	-2.07272	0.00886388
Gngt2	-2.07219	0.00934807
Samd4	-2.07109	0.000525746
Notch4	-2.07104	0.00793067
Gsn	-2.06913	5.08e-08
Znhit1	-2.06832	0.00636234
Fuk	-2.06739	0.00706629
Plaur	-2.06659	0.000786443
Sh3pxd2b	-2.06592	0.00448833
Fes	-2.06125	0.0107754
Ncaph	-2.06028	0.0108277
Nbea	-2.06027	0.00705171
Tmbim1	-2.06023	0.00873017
Atp6v0d2	-2.05884	0.00683971
Runx1t1	-2.05841	3.41e-05
Neb	-2.05712	3.4e-05
Arnt2	-2.0521	0.00493459
Sag	-2.05174	0.00155314
Cd79b	-2.05137	0.00591531
Etfrf1	-2.04973	1.44e-05
Fat4	-2.04904	0.00971028
Osm	-2.04865	0.00448836
Olfr60	-2.0469	0.01065
Gm49590	-2.04672	0.00745515
Cd55	-2.04586	0.000475584
Gm12735	-2.04486	0.010058
Hip1	-2.04457	0.00886388
Coq3	-2.04224	0.00227044
Nfasc	-2.04162	0.0108863
Il10ra	-2.04066	0.0113951
A430110C17Rik	-2.03881	0.00104823
Rgl1	-2.03867	0.0118677
Tenm4	-2.03866	0.000893886
Gm10801	-2.03759	0.000988426
Hydin	-2.03729	0.000190472
Katnal1	-2.03617	0.0112117
Traj9	-2.03466	0.0101387
Fat2	-2.03431	0.000860116
Trpm6	-2.03326	0.00195456
Fmo5	-2.03282	0.00255901
Plxna1	-2.03243	0.00288062
Arfgef3	-2.0323	0.0119757
Cd300a	-2.03182	0.00910331
Csmd2	-2.03074	3.99e-05
Myh7b	-2.02443	0.00700103
Coq7	-2.02438	0.00227845
Nim1k	-2.02431	0.0123305
Cd68	-2.02303	0.00935664
Usp44	-2.02228	0.000828893
Ftl2-ps	-2.02225	0.00220066
Optn	-2.0201	0.0101996
Speg	-2.01956	0.0115925
Acrbp	-2.01642	0.00533091
Bhlhe41	-2.01517	0.000452246
Slc24a1	-2.01429	0.00148086
Zfp704	-2.01072	0.00247081
Asph	-2.00787	0.00210326
Ak7	-2.00706	0.00648609
Cgnl1	-2.00669	0.0128226
Myo1c	-2.00659	0.0137069
Cacna1b	-2.00619	0.0127478
Gm48586	-2.00464	0.00802186
Cemip	-2.00456	0.0137686
Fanci	-2.00454	0.0137686
Slc9a7	-1.99946	1.77e-05
Zfp558	-1.9991	3.99e-05
Ksr2	-1.99874	0.0135475
Slc37a2	-1.99751	0.0128943
Lrrc29	-1.99735	0.0140472
Plau	-1.99477	0.00906326
Afmid	-1.99205	0.0137233
Nav3	-1.98946	0.0142235
Arhgap32	-1.98848	0.00347289
Spag1	-1.98841	7.04e-07
Arpp21	-1.98837	0.00805934
Rhbdl3	-1.98773	0.0130047
Atp1a4	-1.9876	0.0101134
Slc7a7	-1.98686	0.0121475
Astn1	-1.98613	0.0147359
Slc6a8	-1.98586	0.00373658
Hdc	-1.98553	0.0144364
Tcea2	-1.98294	0.00672267
Lrrk1	-1.98168	2.67e-05
Rnf150	-1.97838	0.0153571
Plxnb1	-1.97807	0.00585213
Sowahc	-1.97687	0.00622514
Gm49502	-1.97621	0.000810003
Kif26b	-1.97598	0.0146962
Dnah6	-1.97424	0.00470881
Dock4	-1.97376	0.0154296
Map3k9	-1.97324	0.00685923
Uaca	-1.9729	0.0151196
Alcam	-1.97231	2.31e-05
Alpk2	-1.97179	0.00129342
Adam11	-1.9682	0.0159791
Thnsl2	-1.96634	0.0155117
Osbpl1a	-1.96579	0.0152475
Greb1	-1.96496	0.0114523
Gm29055	-1.96348	4.42e-05
Dgki	-1.95794	0.0154524
Palm	-1.95717	0.0168426
F13a1	-1.95501	0.0109454
Efcab6	-1.95415	0.00290616
Slc8a1	-1.95412	0.0141349
Dmd	-1.95365	0.00642196
A330076C08Rik	-1.95318	0.0165449
Slco2a1	-1.95122	0.0168426
Themis2	-1.95046	0.0151644
Chgb	-1.94959	9.03e-06
Dpp6	-1.94788	0.0151494
Axl	-1.9476	0.0135663
Epb42	-1.94694	2.31e-05
Agap1	-1.94661	0.0161891
Myo5a	-1.94638	0.00260227
Wwc2	-1.94632	0.0130678
AC168977.1	-1.9456	0.00117781
Lamb2	-1.94542	0.0170843
Dusp14	-1.94378	0.0140558
Atp6v0a1	-1.94286	0.00140939
Dnah2	-1.94231	0.0172909
Cebpd	-1.9404	0.015153
Mboat2	-1.93931	0.0158652
Gm38104	-1.93873	0.0177316
Naip6	-1.93803	0.00925648
Unc13c	-1.93696	0.018158
A730018C14Rik	-1.93651	0.0169121
Plcb1	-1.9362	0.0176323
Asxl3	-1.93598	0.0182202
Ttn	-1.93303	0.00768478
Ctsz	-1.93044	0.0123271
Ldlrad3	-1.92991	0.00395926
Ctif	-1.92773	0.00527251
Ccdc39	-1.92646	0.0130678
Adamtsl3	-1.92483	0.0174719
Traj4	-1.92376	0.00952841
Tbx2	-1.9226	0.0185807
AC132481.2	-1.92039	0.00592024
Bcl11a	-1.91767	0.0195111
Akap6	-1.9172	0.0184473
Aldh2	-1.91678	0.0185529
Ggt1	-1.91572	0.00622639
Prune2	-1.91549	0.0176879
Usp13	-1.91522	0.0195463
Kif14	-1.91388	0.0135874
Zfp111	-1.91279	0.0118099
Cxcr2	-1.91053	0.0199387
Frem1	-1.91019	0.0155708
Fcgbp	-1.90994	0.0148007
Adgrg6	-1.90951	0.0023535
Hpse	-1.90927	0.00919985
Krt75	-1.90847	0.0195083
Ugt1a7c	-1.908	0.0203514
Lrrk2	-1.90693	0.0199387
Atp1a3	-1.90545	0.0204917
Nos1ap	-1.90533	0.0120925
Pitpnm3	-1.90524	0.0197867
Akap5	-1.9034	0.0154393
Fggy	-1.9003	0.0201835
Cbs	-1.90021	0.0207636
Plb1	-1.8976	0.0209139
Wnk4	-1.89614	0.00942124
Sorcs3	-1.89542	0.00382631
Igsf23	-1.89537	0.0113095
2810408A11Rik	-1.89458	0.0211999
Pzp	-1.8925	0.0187772
AC122895.1	-1.89207	0.0216175
Adamts18	-1.89041	0.00456307
Tox2	-1.88969	0.00894769
Ces1f	-1.88954	0.00127882
Casr	-1.88909	0.0204849
Tmcc2	-1.88852	0.00819294
Cxcr5	-1.88695	0.0220501
Gm13273	-1.88652	0.0220972
Tln2	-1.88611	0.0220995
Obox4-ps31	-1.885	0.0220972
Epb41l3	-1.88493	0.0193241
Shank2	-1.88427	0.00116395
Trim66	-1.88396	0.00867011
Tmc1	-1.88334	0.00502288
Kif26a	-1.88272	0.020198
Stmn1-rs1	-1.88243	0.0223574
Vmn1r46	-1.88042	0.0202902
BC028528	-1.87953	0.00918014
Astn2	-1.87759	0.0128414
Paqr5	-1.8773	0.0220995
Cd36	-1.87707	0.0211902
Gm26546	-1.87554	0.0207703
Nckap5	-1.87534	0.0219519
Sh2b2	-1.87512	0.0224221
Nell1	-1.87405	0.000283301
Hdac9	-1.87403	0.0214422
Gm28578	-1.87271	0.0175507
Slc12a5	-1.87221	0.0231855
Gm4117	-1.87177	0.0233011
Tmem132d	-1.87048	0.0216175
E230013L22Rik	-1.86699	0.0137069
Sele	-1.86543	0.0152092
Col27a1	-1.86497	0.0173987
Cyp11b2	-1.86374	0.0214007
F13b	-1.86373	0.0224695
9330162012Rik	-1.86308	0.00716205
Cadm2	-1.86165	0.00155572
Gm33533	-1.86144	0.0238181
Zic5	-1.86023	0.0154393
Npr1	-1.86016	0.00314035
Tmcc3os	-1.85748	0.0158829
Renbp	-1.85736	0.022788
4930526L06Rik	-1.85715	0.0218343
Dgat2	-1.85652	0.00364224
Gm18079	-1.8563	0.0212377
Olfr1370	-1.85619	0.0240024
Vdr	-1.85494	0.0195083
Slc6a11	-1.85394	0.0243667
Adam23	-1.85388	0.0045613
Fer1l5	-1.85292	0.00690379
Proser2	-1.85243	0.0206224
Trim34b	-1.85149	0.0251575
4930406D18Rik	-1.8511	0.024867
Stx3	-1.84962	0.0252599
Gm26045	-1.84861	0.00907878
Gm42870	-1.84854	0.00124365
Itpripl2	-1.84825	0.0111827
Pdgfrb	-1.84785	0.010982
Lsr	-1.84758	0.0239068
Nwd1	-1.84642	0.0206603
Stra8	-1.84638	0.0102157
Sphk1	-1.84459	0.00210868
Dpp7	-1.84399	0.0237365
Plpp3	-1.84226	0.00152581
Gm36283	-1.84142	0.0193241
Tle6	-1.83887	0.0224221
Gm47794	-1.83779	0.00419143
AF067061	-1.8352	0.0224221
Gm45304	-1.83512	0.0230079
Morn4	-1.83369	0.0256654
Odf1	-1.83231	0.0158197
Dnah9	-1.83158	0.0270411
Prex2	-1.82924	0.0268249
Frmd5	-1.82816	0.00372982
Ibsp	-1.82747	0.0181542
1700030N03Rik	-1.82515	0.0263141
Arx	-1.82499	0.0269844
Aldob	-1.82482	0.025408
Mybpc2	-1.82468	0.0257465
Kel	-1.82178	0.0281953
Slc7a10	-1.82091	0.020645
Kif5a	-1.82027	0.0278543
Gm45012	-1.81799	0.0281386
Atp13a4	-1.81793	0.0109865
Tmem163	-1.81577	0.0182577
Pkhd1	-1.81497	0.00705171
Ugt1a1	-1.8149	0.00880596
Btn1a1	-1.81482	0.0246142
Plxna4	-1.81478	0.0263141
4930517G19Rik	-1.81453	0.0111955
AC132253.5	-1.81353	0.0290924
Olfr1372-ps1	-1.81245	0.0152475
Comp	-1.81149	0.0171024
Vsig10	-1.8111	0.00648609
Fpr1	-1.81095	0.00613069
Kdr	-1.80978	0.0292268
Sdk2	-1.80952	0.00805219
Traj25	-1.80937	0.0293214
Sh3bp2	-1.8093	0.0112137
Trim7	-1.80613	0.0156983
Dhrs9	-1.805	0.0292436
Gm43423	-1.80474	0.026164
Fmn1	-1.80438	0.0291771
Dysf	-1.8041	0.0126699
Stpg3	-1.80343	0.0289606
Gm20646	-1.80332	0.0293214
Tlr2	-1.80256	0.0147318
Fbln2	-1.80237	0.00952841
Pax6	-1.80099	0.0301331
Cfap46	-1.80086	0.0022098
Celf5	-1.79965	3.33e-16
Gm47480	-1.79964	0.0206996
Elf3	-1.798	0.00632325
Arrdc4	-1.79787	0.03034
Csf2ra	-1.79626	0.0237554
A230052G05Rik	-1.79456	0.00106485
Erich6b	-1.79431	0.0304393
Angptl6	-1.79427	0.0190507
Slc7a15	-1.79117	0.0304605
Gm50077	-1.79099	0.00116538
Abca16	-1.79076	0.0252238
Atp8b3	-1.79074	0.0302423
Cd300ld	-1.78955	0.0152475
Cyp11a1	-1.7889	0.0254432
Tead3	-1.78882	0.0312
Ptpru	-1.78806	0.00787401
Col7a1	-1.78698	0.0216428
Cacna2d1	-1.78667	0.0315999
Igfals	-1.78577	0.030808
Gda	-1.78547	0.0272167
Adamtsl5	-1.7849	0.0292965
Stau2	-1.7841	0.0100646
Olfr808	-1.78321	0.0288575
Sulf2	-1.78296	0.0301293
Nrcam	-1.78282	0.0115006
Susd4	-1.78228	0.0322028
Iglon5	-1.78152	0.0285302
Tcp11l1	-1.77948	0.00387575
Gm29154	-1.77931	0.00122559
Slit1	-1.77893	0.0313008
4930432E11Rik	-1.77677	0.0117546
Efna3	-1.77598	0.0182577
Gm36099	-1.77571	0.0196273
Lpl	-1.77371	0.0332194
Rgs22	-1.7737	0.0234114
Syp	-1.77367	0.0292436
Itsn1	-1.7729	0.0123271
Gm38379	-1.76946	0.0248024
Cep131	-1.76936	0.0303019
Pappa	-1.76933	0.0249583
Itga10	-1.7672	0.0190311
Gm2474	-1.76497	0.0329151
Snhg14	-1.76394	0.0337265
AC115715.1	-1.7638	0.0320979
Svep1	-1.76371	0.018864
Adam15	-1.76357	0.0320979
Prkag3	-1.76347	0.0323842
Tmem267	-1.76264	0.034257
Catsperg1	-1.7622	0.0314019
Cldn8	-1.76148	0.0344079
Myzap	-1.76062	0.0302037
Fam129b	-1.7603	0.0337265
Slc44a5	-1.76007	0.0315999
3110039I08Rik	-1.75996	0.00463444
Eif4ebp1	-1.75848	0.0350959
Gm35309	-1.75842	0.00412977
Gm26904	-1.75686	0.0302379
Specc1	-1.75674	0.0187297
Gm44950	-1.75621	0.0254714
Unc79	-1.75479	0.0350277
Ankrd55	-1.75426	0.0331768
Il1bos	-1.75357	0.00644887
C130050O18Rik	-1.75333	0.000452246
Kbtbd12	-1.75274	0.0311323
Sp7	-1.7524	0.000604016
Col6a3	-1.75193	0.0153588
Tmem207	-1.75175	0.030134
Gm8940	-1.75055	0.0311549
Gm16267	-1.75014	0.0342133
Pip5kl1	-1.74961	0.0101134
Hmcn1	-1.74873	0.0342133
Gm21827	-1.7486	0.00885247
Fndc3b	-1.74767	0.0365897
Nav1	-1.74685	0.0366698
Fam71f1	-1.74673	0.0240741
Gm16556	-1.74659	0.0105034
Gm6209	-1.74647	0.0365934
A830082K12Rik	-1.74639	0.0131995
Gm42580	-1.74631	0.0349825
Apobec1	-1.74627	0.0305916
Gm44729	-1.74512	0.0131185
Nlrc4	-1.74335	0.0100301
Gm34294	-1.74324	0.0359518
Kcnu1	-1.74302	0.032759
Gm44785	-1.74289	0.0192489
Ifi30	-1.74074	0.0311549
Olfr677	-1.74041	0.0300207
Olfr582	-1.74001	0.00498178
Gm9593	-1.73975	0.0377278
Tpi-rs8	-1.73938	0.000149135
Trabd2b	-1.73862	0.00505394
2610307P16Rik	-1.73759	0.0314526
Htra3	-1.73747	0.0101996
Unc45b	-1.73725	0.0339691
Lynx1	-1.7369	0.0293214
Slc18a1	-1.73665	0.0202789
Hoxb7	-1.73641	0.000337829
Rab17	-1.7359	0.0379862
Fcmr	-1.73494	1.45e-06
Gm18361	-1.73435	0.0180083
Ano1	-1.73306	0.0300207
Gm12200	-1.73292	0.019601
Slc9a2	-1.73238	0.0387999
Cttnbp2	-1.72991	0.0390769
Htra4	-1.7299	0.000470269
Fcgr3	-1.72874	0.0323842
Ryr1	-1.72796	0.0317102
Hmox1	-1.72729	0.0155708
D030062O11Rik	-1.72718	0.038268
Snai2	-1.72707	0.0337408
Sulf1	-1.72692	0.0115821
Gm19223	-1.72682	0.00586119
Platr4	-1.72608	0.0397636
Adamts12	-1.72568	0.0279812
2210008F06Rik	-1.725	0.037253
Gm10030	-1.72405	0.0237824
Gm47725	-1.72391	0.0398858
G6pd2	-1.72301	0.031055
Gpr31c	-1.72249	0.00715609
Cacna1h	-1.7213	0.00691806
1700001C19Rik	-1.72089	0.0297587
Alox5	-1.71906	0.0360938
Slc5a5	-1.71881	0.0384149
Zmynd10	-1.71841	0.0130678
Clec4a2	-1.71724	0.0404818
C230004F18Rik	-1.7167	0.0373185
Gm44437	-1.71639	0.0407785
Sema3d	-1.71451	0.030808
4930548H24Rik	-1.71445	0.0395304
Cdh1	-1.71443	0.0411096
Plek	-1.71369	0.0280302
Tmem26	-1.71368	0.0403927
Prom1	-1.71318	0.0404516
Tnnt1	-1.71223	0.0357146
Ighm	-1.71198	0.0261928
Ptpn14	-1.71025	0.0175799
Gm48363	-1.70976	0.0276618
Vill	-1.70786	0.0201835
Col15a1	-1.70738	0.0199997
Gm26773	-1.70712	0.0346283
Lurap1l	-1.70661	0.0123838
Ttc25	-1.70634	0.0032733
Cxcl2	-1.70601	0.01465
Gm9731	-1.70588	0.0101134
Alox15	-1.70585	0.040864
Skor1	-1.70582	0.0370051
Srrm4	-1.70473	0.000706655
Gm48488	-1.70332	0.040517
Nid1	-1.70268	0.00583299
Gm49863	-1.70189	0.0110726
Dlg2	-1.70052	0.0434284
Vwf	-1.70041	0.0395903
Flt3	-1.69896	0.0335654
Lin28a	-1.69817	0.0103719
Vmn2r44	-1.6976	0.0403927
Cux2	-1.69605	0.040864
Cnksr1	-1.69595	0.00657935
Mir1947	-1.69491	0.0339217
Mpp3	-1.69334	0.0403476
Mrc2	-1.69304	0.00524165
Sapcd2	-1.6929	0.0216175
Acvrl1	-1.69263	0.0337265
Pilrb1	-1.69256	0.0435292
Omp	-1.69155	0.0288503
Gm38245	-1.69139	0.044358
Gm15576	-1.69107	0.0388271
Ripply1	-1.69105	0.018885
Nek5	-1.69065	0.031599
4933400A11Rik	-1.69001	0.0420818
Cfi	-1.68715	0.0383415
Speer6-ps1	-1.68715	0.0452797
Nod2	-1.68677	0.0296744
Lrrc46	-1.68595	0.00872178
Gabre	-1.68554	0.00544685
Gm44836	-1.68541	0.0451502
Gm49729	-1.68467	0.0456239
Tsga10ip	-1.68421	0.0442827
Ribc1	-1.68184	0.0457405
Tbxas1	-1.68123	0.0406049
Tpd52l1	-1.68116	0.0296325
Tie1	-1.68092	0.0447762
Nek10	-1.68092	0.0441472
Fbxl7	-1.68091	0.00896246
Sort1	-1.68061	0.0447762
Fer1l6	-1.68032	0.0404516
Ptgr1	-1.68016	0.0195463
Gm32509	-1.67997	0.016113
Pla2g4e	-1.6789	0.0277435
Lgmn	-1.67886	0.0077971
Tub	-1.67693	0.0450399
Gsta3	-1.67406	0.0468246
Spsb4	-1.67314	0.0315999
Gm37243	-1.67303	0.0418426
Dusp9	-1.67292	0.0326964
Mir1b	-1.67276	0.040865
Ptprz1	-1.67229	0.002469
Abca13	-1.67171	0.00748595
Gm15229	-1.67097	0.0394487
Gm13610	-1.66994	0.00310666
Bst1	-1.66952	0.048129
Tmprss15	-1.66944	0.0458874
Tmc3	-1.66596	0.0173442
Slc16a14	-1.66442	0.044136
Gm34639	-1.66363	0.0253983
Npm2	-1.66275	0.0487572
Grip2	-1.66272	0.0393948
Morc2b	-1.66094	0.0474845
9130221F21Rik	-1.66066	0.0496404
Marcks	-1.66012	0.0480231
Kif1a	-1.65874	0.0468556
Vmn2r24	-1.65834	0.0494913
Ankrd1	-1.65813	0.0468486
Nfe2	-1.65736	0.0197777
Clic6	-1.65643	0.0488431
Gm37216	-1.65577	0.0417602
Gm25549	-1.6556	0.0408887
Gm37855	-1.65473	0.00771876
Gm44763	-1.65412	0.029584
Gm47132	-1.65386	0.0407785
4930566F21Rik	-1.65231	0.00378561
Adgrg3	-1.65218	0.0458874
Gpr135	-1.65152	0.0283005
Pitx3	-1.65121	0.0288575
Aqp5	-1.65067	0.0373185
Gm7598	-1.64922	0.00168371
Cav2	-1.6491	0.0466537
Camk2a	-1.64905	0.0245309
Fcrla	-1.64899	0.0472306
Pcdhb19	-1.64804	0.0260333
Olfr1238	-1.64771	0.034061
Gm47583	-1.64698	0.0320979
Dcst1	-1.64626	0.0468072
Sema3f	-1.64583	0.0137069
Inpp5f	-1.64379	0.0111217
Abcg8	-1.64261	0.0202966
Gm9435	-1.64234	0.0480127
Plppr1	-1.64051	0.00596432
Nkain3	-1.63864	0.0435292
Mmp13	-1.63804	4.2e-05
Etnk2	-1.63618	0.0398858
Tyrobp	-1.63438	0.0480673
Col18a1	-1.63427	0.0447762
Thsd4	-1.63274	0.0287132
Arhgef10l	-1.6326	0.0233001
Gm50063	-1.63217	0.0292436
Gm38030	-1.6319	0.0483349
Gm8588	-1.63174	0.0468072
Gm14636	-1.63061	0.0378855
Uggt2	-1.62983	0.0285198
Cacnb4	-1.62958	0.0380935
Mef2b	-1.6291	0.00690379
Lce1i	-1.62886	0.0268218
Gm17737	-1.62788	0.0488167
Ncam1	-1.6273	0.016113
Kcnk15	-1.62639	0.010363
Kank1	-1.62591	0.0312617
Tgm2	-1.62565	0.00596432
Irx6	-1.62483	5.23e-05
Mpeg1	-1.62444	0.0460607
Gm13420	-1.62399	0.0444905
Itgb2l	-1.62334	0.0410463
Cbfa2t3	-1.62224	0.0350153
C1qtnf3	-1.6221	0.0124072
Rlbp1	-1.62079	0.030808
Tlr8	-1.61957	0.0494461
Gm4969	-1.61882	0.0474093
Zbbx	-1.61867	0.0057686
AC124502.4	-1.61805	0.0350959
Gm15374	-1.61305	0.00743745
Aif1l	-1.61174	0.0175945
Gm26751	-1.60812	0.00157284
B3gat1	-1.60713	0.0472114
Cfap73	-1.60629	0.0260844
Ankmy1	-1.60577	0.0447462
Gm12524	-1.60556	0.0180303
Gm16130	-1.60453	0.0440849
Serpina1b	-1.60221	0.0443822
Grin2c	-1.60137	0.0258398
D430041D05Rik	-1.60119	0.00105087
Rab11fip5	-1.59927	0.0194503
Gm19972	-1.59348	9.36e-05
Myom3	-1.59238	3.2e-05
Olfr463	-1.59037	0.0245703
Cxcl3	-1.58982	0.0139496
Olfr237-ps1	-1.58934	0.0406049
Cyp21a1	-1.58193	0.0478631
LOC102637012	-1.58122	0.0239891
3110045C21Rik	-1.5774	0.0436634
Gm16206	-1.57567	0.0496404
Olfr1325	-1.57562	0.032498
Gm45949	-1.5749	0.023699
Btk	-1.57408	0.00103413
Tmc2	-1.57094	0.0411288
Gm9910	-1.5702	0.0314564
Dnm3	-1.5687	0.0369655
Cdk18	-1.5682	0.00896246
Il4i1	-1.56635	5.98e-07
Chga	-1.562	0.00248628
Tns1	-1.56111	0.0374585
Tbx4	-1.55797	0.00506162
Tmprss3	-1.55767	0.0220261
Ncf1	-1.55588	0.0444336
Olfr412	-1.5526	0.0104524
Gm9968	-1.54791	0.0407717
H2-M10.5	-1.5479	0.0412759
Plekhg4	-1.54785	0.0213503
Tnfrsf13c	-1.5462	0.0291545
Ap3b2	-1.54494	0.0398858
Gm38236	-1.54408	0.0384149
Gm49526	-1.54373	0.0216428
Chil1	-1.54135	0.040581
Ush2a	-1.53985	0.0482071
Olfr523	-1.53874	0.0317206
Gm48949	-1.53872	0.0339703
Mgat3	-1.53489	0.040517
C2cd4d	-1.53469	0.0450803
Iqsec3	-1.53433	0.0401631
Gpr137b-ps	-1.53423	0.00657323
Cnga4	-1.5272	0.0260967
Gab1	-1.52675	0.00645669
Gm17111	-1.52523	0.00165619
Ptpn5	-1.52378	0.0128414
Csf3r	-1.52315	0.0205273
Il9r	-1.52284	0.0447219
9530077C05Rik	-1.51648	0.00465595
Tbc1d2	-1.51647	0.0311549
Ripk4	-1.5158	0.0317536
Crybg3	-1.515	0.00260793
Acsl6	-1.5148	0.0142369
Itgax	-1.5126	0.0472323
Mfsd4b5	-1.51176	0.0310916
Inhba	-1.51077	0.0251687
Dnaaf3	-1.50685	0.0481747
Ankdd1a	-1.50668	0.0242894
Foxd4	-1.50592	0.0346082
Pcyt1b	-1.50516	0.0115006
Pou2f2	-1.50456	0.00584567
F730311O21Rik	-1.50325	0.0434714
Cyp46a1	-1.50088	0.0309265
Gm12354	-1.49914	0.016622
Iqsec2	-1.49325	0.0115006
B3galnt1	-1.49017	0.0407381
Gm15413	-1.48928	0.00210326
B3gnt6	-1.48909	0.00207084
Zfhx3	-1.48347	0.0443299
Cdc42bpb	-1.47752	0.0301331
Clec4e	-1.47261	0.0020629
Fam217b	-1.47155	0.0358563
Arhgap22	-1.46608	0.0252251
Cd63-ps	-1.46167	0.0295225
Gm43433	-1.4565	4.31e-05
Mafb	-1.45074	0.0459286
Podn	-1.45064	0.0398858
Fam13a	-1.44799	0.00490023
Dhtkd1	-1.43944	0.00896246
Apc2	-1.43862	0.0480841
Carmil1	-1.43211	0.0197867
Grm5	-1.4288	0.0158515
P2ry6	-1.42852	0.0384808
Fgfr2	-1.42828	0.00664947
H2-Eb2	-1.42495	0.0114647
Sptbn2	-1.42423	0.0358679
Vangl1	-1.42407	0.00330628
Gm10790	-1.42327	0.0313008
Wdr27	-1.42028	0.016113
Csf1	-1.41729	0.0482357
Trpm2	-1.41699	0.0206996
Mroh3	-1.4083	0.0479268
Irx4	-1.40567	0.0225074
Siglec1	-1.40223	3.92e-05
Fcer1g	-1.39991	0.0497927
Col6a4	-1.39688	2.89e-07
Mcf2l	-1.39393	0.0277423
Ssu2	-1.39056	0.0455949
Gm31508	-1.38602	0.0253684
Evpl	-1.38288	0.0255144
Srcin1	-1.36822	0.0105034
Sptbn5	-1.36026	0.0498891
Rad51ap2	-1.35888	0.00265971
Col14a1	-1.34103	0.0499753
Gipr	-1.34087	0.00599824
Dsg1b	-1.33439	0.0354959
Cr2	-1.33165	0.0311127
Mindy4	-1.32399	0.00466762
BC051076	-1.32305	0.0268979
Myh14	-1.31386	0.000611396
Krt84	-1.30316	0.0414281
Siglecf	-1.30218	0.0220501
Rab36	-1.30138	0.0341818
Abcd2	-1.30025	0.0110729
Stard9	-1.29789	0.0363847
Prr15l	-1.2915	0.00742702
Ptprn2	-1.28581	0.0456118
Rap1gap	-1.2828	0.0106818
Ankrd33b	-1.28227	0.00463523
Ccdc88a	-1.28202	0.0238368
Clvs1	-1.27793	0.0458874
Btnl2	-1.27665	0.0280002
Ccdc106	-1.27485	0.0444532
AC148019.2	-1.26965	0.0445599
Gm35288	-1.26885	0.0001648
Kirrel3	-1.26264	0.0334096
2022-03-01	-1.25639	0.00313739
Sim2	-1.25222	0.0457405
Vil1	-1.24666	0.0400805
Fnip2	-1.24284	0.0402269
Cldn1	-1.23396	0.0404516
Muc5ac	-1.21412	0.0101134
Gm44510	-1.20862	0.0225089
Fbxo16	-1.20217	0.0195463
Tbata	-1.20126	2.64e-05
4933440M02Rik	-1.19337	7.46e-06
Upk1b	-1.19262	0.000352322
B230214G05Rik	-1.18905	0.00858518
Zfp469	-1.18568	0.0474356
Gm29295	-1.17597	0.0101134
Tcea3	-1.17496	0.032598
Spz1	-1.17108	0.0332643
D030034A15Rik	-1.16782	0.00156982
Gm49932	-1.15323	0.0419449
Lyn	-1.15095	0.0356895
Iglc3	-1.14186	0.0429463
Il1rn	-1.14054	0.0487572
Ier3	-1.13885	0.000264778
Hes7	-1.13599	0.0434714
Pdgfra	-1.11813	0.022816
Tmem98	-1.11322	0.0480127
Ccl3	-1.10992	0.00286353
Fbn2	-1.10859	0.00456307
Cdh4	-1.10105	2.53e-05
Ly86	-1.09753	0.0160878
1810018F18Rik	-1.09319	0.028858
Pcdh1	-1.0919	0.0116195
Dytn	-1.09151	0.0248024
4930455J16Rik	-1.09053	0.0089978
4932414N04Rik	-1.08825	0.0442698
Gm19236	-1.08223	0.0440073
Aebp1	-1.07308	0.0318779
Cd209g	-1.06792	0.00801354
Sec14l3	-1.06582	0.0118718
Lhfpl2	-1.05875	0.0111217
Il1b	-1.055	0.0445335
Ccdc183	-1.04421	0.00782608
Gm15371	-1.03975	0.0224919
Arhgap33	-1.032	0.0452853
Clec1a	-1.02683	0.00643342
Gm20100	-1.0266	0.0435615
Dscaml1	-1.02555	0.0109773
Trpc6	-1.02088	0.0103057
Gm49707	1.00007	0.000641625
Ankrd37	1.00042	0.00761867
4931406B18Rik	1.00096	5.51e-06
Neu4	1.00139	0.00216943
Vmn2r52	1.00218	0.00479169
Sult5a1	1.00388	0.00046857
Gm10043	1.00545	0.0291135
Meis2	1.00624	0.00347289
Lyz2	1.00778	1.73e-05
Dennd5b	1.00799	0.00108251
Hp	1.00926	0.00282546
Gm37422	1.0097	0.0116609
Pax8	1.01025	0.00349752
Nxpe2	1.01108	9.87e-05
Ccdc180	1.01427	0.000510843
Gm43593	1.01447	0.0427119
Tmem108	1.01664	0.00134751
Armc12	1.01719	1.2e-06
Pdzd3	1.01747	0.000239897
Cracr2b	1.0181	0.00250433
Sap25	1.01883	0.000334857
Gm10435	1.02095	5.73e-05
Ccdc33	1.02125	0.0354959
Dnaaf1	1.02142	5.15e-05
Gper1	1.02148	1.68e-05
Havcr2	1.02233	8.64e-05
Ighd	1.02313	0.00424305
Ctsk	1.02328	0.000555724
Gm42530	1.02347	0.00158787
Zfp30	1.02472	0.0371131
Tctn2	1.02552	0.0347063
Gm7815	1.02672	0.000442097
Sema7a	1.0268	0.00977297
Gm6377	1.02711	4.74e-05
Lncenc1	1.02849	0.00123519
Ace3	1.02999	0.000610964
Cebpe	1.03031	0.00379634
Ltf	1.03096	0.0298123
Creb5	1.03248	0.041097
Ptafr	1.03253	4.69e-05
Wdr63	1.03321	0.015833
Bgn	1.03567	0.00622514
Fcgrt	1.03952	0.0424203
Cd300lb	1.04276	0.000433898
Gm9866	1.04319	0.00613069
Mapk8ip1	1.04364	5.95e-06
4932435O22Rik	1.0437	0.00139533
Gpr85	1.04496	0.00198897
Tcerg1l	1.04551	0.00742702
Amotl1	1.04613	3.86e-05
Ighv6-7	1.04669	9.19e-05
Fam43a	1.04857	0.00849571
Igkv9-120	1.04869	0.0102965
Dcstamp	1.049	0.00311111
Zbed4-ps2	1.04913	0.0257111
Gm32401	1.05307	0.0103022
Soga1	1.05635	0.00146232
Tcte2	1.05699	0.00568168
Spag16	1.05717	0.00907878
Lrrc10b	1.05776	0.000435447
H2-DMb2	1.05796	9.32e-07
Hoxd3os1	1.06327	0.0152092
C5ar1	1.06485	0.00772658
1600025M17Rik	1.06496	1.74e-05
Clec7a	1.06946	0.00644887
Nrl	1.07208	7.34e-06
BC030343	1.07337	7.61e-07
Tlr9	1.07398	0.000457748
Galnt14	1.07423	0.0197867
Ifitm6	1.07479	0.0190907
Myo1a	1.07569	0.0182199
Gm21026	1.0757	8.4e-06
Arhgap28	1.0766	0.00304698
Col16a1	1.07709	0.0291545
Samd5	1.07831	0.0110726
Ccdc175	1.07962	0.000195715
Mgat4d	1.08313	0.00487461
Epn2	1.08344	0.00363399
Cdhr3	1.08399	0.0214626
Pglyrp4	1.08768	6.59e-05
Mefv	1.09013	1.51e-07
Gm11492	1.0909	1.39e-08
Igf1	1.09324	0.00693767
Gm2115	1.09753	0.00824242
Zbed4-ps1	1.09925	0.00985014
Gm17344	1.10173	7.67e-06
Ampd3	1.10185	0.000648088
Ppfia3	1.10207	0.00538355
Snx8	1.10247	0.0152713
Vav2	1.10333	1.19e-05
Nxf3	1.10354	0.00113299
Gm18849	1.10478	0.0256654
Cd109	1.10598	0.000121719
Igsf9	1.10813	0.0431272
Gm26695	1.10952	0.000148171
Rgs6	1.10962	0.00381211
Spata20	1.11005	0.00294427
Pcdhb8	1.11155	5.53e-07
Drc1	1.11175	0.00765515
Gm2420	1.1124	4.69e-08
Slc6a16	1.11268	0.00972404
Igkv6-15	1.11343	0.0358844
Nfam1	1.11621	0.0302379
Aifm3	1.11683	1.73e-05
Gm4869	1.12171	0.00566714
Tg	1.12755	0.00597313
9330154K18Rik	1.12806	0.0484609
Nlrp3	1.12931	5.86e-08
Rassf4	1.13038	0.00504241
Gm8050	1.13341	0.00585213
Serpina12	1.13458	0.000511273
Gm45728	1.13465	9.09e-05
Card14	1.13567	2e-07
Lifr	1.13611	0.00442993
Atg9b	1.13716	0.0258255
Gm41496	1.13896	0.00288832
Slc4a3	1.13937	0.0404818
Cd14	1.14251	0.0145199
Gm21188	1.1451	0.0181391
1700016K19Rik	1.14526	0.0173483
Eya1	1.1471	0.00531528
Cyp4a14	1.15102	0.0158829
Lrp3	1.15279	1.01e-07
Phldb1	1.15331	0.0250067
Syt14	1.15436	0.0492902
Rab44	1.15504	0.0196711
Ephb4	1.15545	0.0176323
Gm45833	1.16087	1.37e-05
Rusc2	1.16236	0.0311549
Gm42031	1.16251	0.0128414
Scn8a	1.16721	0.0171523
Mmp14	1.16735	0.0113241
Fam129c	1.16828	0.0447219
Wnt6	1.16907	0.00885247
Gm37168	1.16934	0.0082743
Gm43887	1.1699	0.0332194
Igsf6	1.17142	0.00231604
Rab30	1.17175	0.000422131
Cd86	1.17333	0.00526662
Irx1	1.17359	7.15e-05
Olr1	1.17613	0.000404034
Slc7a8	1.17902	0.00262482
Pkib	1.17906	0.0326962
Mylk2	1.17923	0.0432012
Mir680-1	1.1793	0.0180951
Cx3cl1	1.18101	0.00378561
Rnase2a	1.18248	0.0291771
Plbd1	1.18424	0.0147928
Corin	1.19049	4.76e-05
Gm43303	1.1905	0.00622639
Cnih3	1.19128	0.0301271
Nos3	1.19385	0.0441634
Adgre1	1.19566	0.000838292
Nuak2	1.19575	0.000996623
Prr30	1.19587	0.0301271
Hcar2	1.19874	0.000741127
Clec5a	1.20219	0.0485371
Fam20c	1.20617	0.00407479
Prrxl1	1.20658	0.00191843
Gm49544	1.21083	0.0233011
Tmtc1	1.21114	0.00101946
Rnf148	1.21251	0.0392294
Cd63	1.21349	0.00103242
Dock1	1.21359	0.00350182
Gm15728	1.21776	0.0376299
Mertk	1.22354	0.000587453
Plch2	1.22503	0.000221113
Syt2	1.22621	0.0243236
Fank1	1.22714	0.00260793
Arhgef25	1.23114	5.33e-07
Gm26742	1.23141	0.00104823
Dnase1l3	1.23284	0.00768478
Il5ra	1.23335	0.0220501
Gm10537	1.23412	3.02e-08
Mcoln2	1.23515	0.0415452
Clec4n	1.2365	0.008484
Olfr729	1.23733	0.0341904
Gm6044	1.23876	0.0128414
Slpi	1.23906	4.56e-10
Slc6a2	1.23915	0.0185807
Cd24a	1.23929	0.00695863
Slc7a11	1.24093	0.0045613
Dmxl2	1.24168	0.00302907
Tarm1	1.24428	0.00944912
Gm9271	1.24468	7.94e-10
Gm36888	1.24793	0.000537531
Wnt7a	1.24798	0.000729481
Vgf	1.24825	0.00525303
Icam5	1.24969	0.00584567
Gm32090	1.25616	0.0140507
Hmcn2	1.25865	0.00117753
Zeb2	1.26376	0.0342133
Pald1	1.26381	0.010273
Ebf3	1.26484	1.8e-06
Epha8	1.26514	0.000776102
Trim67	1.26774	0.00108509
Nrg1	1.26872	0.0277435
Wdfy3	1.26876	2.38e-06
Pla2g7	1.26948	3.08e-05
Gm37347	1.26998	0.00172662
Trav6-7-dv9	1.27632	0.0171024
Ncf2	1.27647	0.000149307
Gpr137b	1.27848	0.0170147
C87114	1.28518	0.000839718
Siglecg	1.28923	0.0292078
Gm31718	1.29272	3.83e-05
4930488N15Rik	1.29519	0.000779592
Grik4	1.29595	0.00131616
Gm10389	1.3019	5.08e-06
Ccdc92b	1.30382	0.000122378
Ciita	1.30386	1.05e-06
Tnip3	1.31129	0.00162455
Hrh3	1.3126	0.00509743
Pax5	1.31504	0.0226787
F7	1.31569	0.0253001
Gm21388	1.31876	0.00880596
Anxa4	1.32871	0.0285199
Emilin2	1.33019	0.00483851
Mlph	1.33417	4.89e-09
BC021767	1.33592	0.0014401
Camsap3	1.33759	1.44e-05
Gata5os	1.33895	2e-06
AC174471.1	1.34132	2.56e-05
Fgr	1.34281	5.57e-07
Mgst1	1.34605	9.03e-07
Hk3	1.35018	6.08e-05
Slc7a2	1.36115	0.0284859
Gpr35	1.36861	0.0277435
H2-Ob	1.36908	0.00941024
Gm38416	1.37205	0.00206395
Shisal1	1.37615	0.00695657
Dbhos	1.37791	0.00453396
Pirb	1.37822	0.0252251
Megf8	1.37892	5.64e-05
Vmn1r-ps140	1.3796	0.00432719
Gm11830	1.37981	0.030808
Gm19951	1.38593	0.0442827
Cd300lf	1.39722	0.00586119
Plxnb2	1.40218	1.09e-05
Napsa	1.41245	0.0223267
Fcrl5	1.41509	4.75e-08
Gm11735	1.41893	5.68e-05
Gab2	1.42246	0.0276364
Il1rl1	1.4231	0.0070793
Scarf2	1.42822	0.0356319
Ebf1	1.4306	0.000814698
Plcg2	1.43358	1.31e-07
Klhdc8a	1.43877	0.0442986
Cd33	1.43959	0.00131616
Sirpa	1.44189	1.44e-05
Ctbp2	1.44282	0.0274309
Tlr4	1.44721	0.000243639
Accsl	1.44947	0.0122149
Rbbp8nl	1.44974	3.53e-12
Mobp	1.45143	0.00602688
Gm44531	1.45273	0.000706655
Spib	1.45467	0.000406527
Gm47138	1.46049	6.81e-07
Rai14	1.47111	0.00327489
Tubb6	1.47544	0.000106635
Cxcl16	1.49075	0.0293933
Mreg	1.49337	0.000198358
Scd1	1.49461	5.58e-05
Bcar3	1.49611	6.32e-06
Kcnip1	1.49801	6.34e-14
C1qc	1.51112	3.17e-05
Ifi207	1.51886	0.00698163
Mlxipl	1.51985	0.0316883
Il1f9	1.5224	0.0226189
Wfdc17	1.5303	7.31e-13
H2-DMb1	1.53566	0.00456086
Zc3h12c	1.53568	0.00482663
Gm19612	1.53848	0.00279223
H2-Ab1	1.54056	0.000401644
Cyp4f18	1.5493	0.0300021
Otog	1.55114	4.95e-07
Mgl2	1.55368	0.0152092
Tns3	1.55375	0.0032733
Eps8	1.55533	0.0109182
Gm37199	1.56405	0.00764862
Ccl6	1.56696	2.9e-14
Lmo7	1.56796	7.59e-09
Slfn4	1.57463	0.0231855
Fgd2	1.57742	4.42e-06
Cd40	1.58049	0.0438253
Spp1	1.60489	0.0303019
Arg1	1.60767	0.000619273
Cd80	1.6093	0.0311549
Slc11a1	1.61002	0.00427408
Mmp9	1.61073	0.0171024
Myof	1.61443	1.38e-11
Cacna1i	1.61797	4.82e-09
H2-Aa	1.61994	1.38e-08
Ccl17	1.62298	0.00407139
Cd300c2	1.62747	5.95e-06
4930426D05Rik	1.62846	0.0187154
Csf1r	1.64305	3.23e-11
Thbs1	1.64597	0.0102965
Ctsh	1.64719	0.00248628
Zfp608	1.66022	2.05e-09
Ppl	1.6674	0.00196491
Nes	1.67095	2.53e-05
Ccl24	1.67742	0.0180962
Cd74	1.67981	0.000221113
Gprin2	1.68167	0.000621292
Mef2c	1.68993	0.023038
Mrc1	1.69818	8.05e-07
Bank1	1.70248	0.0414281
Chst3	1.73633	3.45e-06
Lrp1	1.74948	0.0314605
Tbc1d9	1.76049	0.00101377
Ccr1	1.76606	9.79e-07
Blnk	1.7669	3.02e-08
Cd180	1.76807	0.0262655
Cfp	1.77622	0.0294632
Cd177	1.78999	1.71e-14
H2-Eb1	1.80778	0.00100352
Csf2rb2	1.82166	0.00311111
Wdfy4	1.82353	3.22e-07
Asic1	1.82407	0.0278339
Entpd8	1.84152	0.00409701
Cd22	1.85286	0.000767836
Cd79a	1.86256	0.000174705
Ly6d	1.86322	1.04e-08
Ms4a1	1.86565	0.0173097
Spi1	1.88217	5.83e-17
Mmp12	1.8975	2.48e-20
Ear2	1.92254	0.0182122
Cd19	1.93508	0.000360829
F10	1.95302	3.31e-13
Fcgr2b	1.9669	1.44e-08
Cybb	1.98044	0.0151121
Anpep	2.04127	0.00189853
Gm37498	2.06709	0.00647413
Igkc	2.12182	0.000356525
Iglc2	2.14934	8.77e-14
Syk	2.15723	6.34e-14
C3	2.15732	0.00615876
Retnla	2.22141	0.0052067
Mmp19	2.26057	1.51e-21
Ccl9	2.29792	5.67e-07
Csf2rb	2.41035	0.00215071
Apoe	2.59235	1.69e-06
Neurod1	2.71466	4.45e-09
Tgfbi	3.05791	9.8e-14
Fn1	3.07367	1.33e-21
